# Supplementary material for: An Early Gestation Plasma Inflammasome in Rural Bangladeshi Women
Source: Biomolecules. 2024 Jun 21;14(7):736. doi: 10.3390/biom14070736 (PMC11274825; doi:10.3390/biom14070736)
Supplement: Supplementary file 1 [file biomolecules-14-00736-s001.zip]

Archive with 1 entries (1 files):
- biomolecules-3056619-supplementary.xlsx
