# Supplementary material for: An Early Gestation Plasma Inflammasome in Rural Bangladeshi Women
Source: Biomolecules. 2024 Jun 21;14(7):736. doi: 10.3390/biom14070736 (PMC11274825; doi:10.3390/biom14070736)
Supplement: Supplementary file 1 [file biomolecules-14-00736-s001.zip › biomolecules-3056619-supplementary.xlsx]

## Sheet: Supplemental Table S1
Supplemental Table S1. Proteins positively correlated with AGP at FDR<0.05*
SomaLogic Sequence ID	Entrez gene symbol	Protein Full Name	Entrez gene ID	Uniprot ID	Pearson r	Abs Δ/2x pro	Standard Error	Lower 95% CI	Upper 95% CI	P value	Q value (FDR)
SeqId_2474_54	APCS	Serum amyloid P-component#	325	P02743	0.373674	0.415994	0.0496241	0.31846	0.513528	7.31e-16	1.85e-12
SeqId_9449_150	C4BPA	C4b-binding protein alpha chain#	722	P04003	0.341582	0.397738	0.0525918	0.294371	0.501105	2.38e-13	4.53e-10
SeqId_15515_2	SAA1	Serum amyloid A-1 protein#	6288	P0DJI8	0.333578	0.0770064	0.0104585	0.0564507	0.0975621	9.14e-13	1.39e-09
SeqId_18832_65	SAA2	Serum amyloid A-2 protein#	6289	P0DJI9	0.306768	0.163653	0.024401	0.115694	0.211612	6.23e-11	7.89e-08
SeqId_17404_5	ARL5B	ADP-ribosylation factor-like protein 5B#	221079	Q96KC2	0.301977	0.43276	0.0656547	0.303718	0.561801	1.27e-10	1.38e-07
SeqId_13722_105	C9	Complement component C9#	735	P02748	0.288816	0.376448	0.0599689	0.258582	0.494315	8.37e-10	7.95e-07
SeqId_4337_49	CRP	C-reactive protein#	1401	P02741	0.270099	0.0507373	0.00869184	0.0336539	0.0678208	1.04e-08	5.65e-06
SeqId_14100_63	C1QC	Complement C1q subcomponent subunit C#	714	P02747	0.250427	0.0977195	0.0181548	0.062037	0.133402	1.21e-07	4.16e-05
SeqId_4129_72	CFB	Complement factor B#	629	P00751	0.250709	0.403048	0.0747904	0.25605	0.550045	1.17e-07	4.16e-05
SeqId_2567_5	CFI	Complement factor I#	3426	P05156	0.246307	0.513258	0.0970566	0.322497	0.704019	1.96e-07	6.49e-05
SeqId_23675_16	CEP76	Centrosomal protein of 76 kDa	79959	Q8TAP6	0.245285	0.229184	0.0435305	0.143626	0.314741	2.21e-07	7.01e-05
SeqId_23148_100	LIPG	Endothelial cell-derived lipase#	9388	Q9Y5X9	0.234322	0.216694	0.0432044	0.131778	0.301611	7.73e-07	0.000209695
SeqId_3060_43	C9	Complement component C9#	735	P02748	0.231974	0.331084	0.0667179	0.199952	0.462215	1e-06	0.000262561
SeqId_4336_2	SAA1	Serum amyloid A-1 protein#	6288	P0DJI8	0.22281	0.0465647	0.00979087	0.0273212	0.0658083	2.69e-06	0.000639623
SeqId_13642_90	IFIT3	Interferon-induced protein with tetratricopeptide repeats 3	3437	O14879	0.215221	0.0881538	0.0192227	0.0503724	0.125935	5.92e-06	0.00115397
SeqId_2190_55	F11	Coagulation Factor XI	2160	P03951	0.212772	0.215278	0.0475097	0.1219	0.308657	7.6e-06	0.0013511
SeqId_4153_11	SERPINA3	Alpha-1-antichymotrypsin complex	12	P01011	0.209514	0.120552	0.0270377	0.0674104	0.173694	1.05e-05	0.00181631
SeqId_11538_216	MLYCD	Malonyl-CoA decarboxylase, mitochondrial	23417	O95822	0.208469	0.352776	0.0795364	0.196451	0.509102	1.17e-05	0.0018857
SeqId_18935_14	TLR5	Toll-like receptor 5	7100	O60602	0.208483	0.222718	0.0502101	0.124032	0.321404	1.17e-05	0.0018857
SeqId_17460_51	MX1	Interferon-induced GTP-binding protein Mx1	4599	P20591	0.20823	0.0624635	0.0140998	0.0347508	0.0901761	1.19e-05	0.00189054
SeqId_14148_2	ISG15	Ubiquitin-like protein ISG15	9636	P05161	0.20699	0.11616	0.0263849	0.0643016	0.168018	1.35e-05	0.00209212
SeqId_14151_4	ISG15	Ubiquitin-like protein ISG15	9636	P05161	0.201326	0.10246	0.0239566	0.0553743	0.149546	2.33e-05	0.0035455
SeqId_6963_82	SELPLG	P-selectin glycoprotein ligand 1#	6404	Q14242	0.200392	0.247119	0.0580606	0.133004	0.361235	2.55e-05	0.00379899
SeqId_4479_14	SERPING1	Plasma protease C1 inhibitor	710	P05155	0.197447	0.182046	0.0434362	0.0966739	0.267418	3.37e-05	0.00473583
SeqId_22151_48	GSC2	Homeobox protein goosecoid-2	2928	O15499	0.193489	0.229184	0.0558471	0.119419	0.33895	4.86e-05	0.00591753
SeqId_7145_1	ITIH3	Inter-alpha-trypsin inhibitor heavy chain H3#	3699	Q06033	0.193612	0.189007	0.0460264	0.0985444	0.27947	4.8e-05	0.00591753
SeqId_21130_82	ITPK1	Inositol-tetrakisphosphate 1-kinase	3705	Q13572	0.193115	0.19633	0.0479372	0.102111	0.290548	5.03e-05	0.00596619
SeqId_25921_3	INHA	Inhibin a subunit	3623	P05111	0.192577	0.113399	0.0277688	0.0588209	0.167978	5.28e-05	0.0059867
SeqId_2692_74	PLA2G2A	Phospholipase A2, membrane associated#	5320	P14555	0.192659	0.148667	0.0363889	0.0771462	0.220188	5.24e-05	0.0059867
SeqId_23173_3	TIMP1	Metalloproteinase inhibitor 1	7076	P01033	0.191513	0.212136	0.0522467	0.109447	0.314824	5.82e-05	0.00631297
SeqId_7787_25	LILRA5	Leukocyte immunoglobulin-like receptor subfamily A member 5#	353514	A6NI73	0.190962	0.227219	0.0561292	0.1169	0.337539	6.12e-05	0.00654283
SeqId_13961_18	KIF3A	Kinesin-like protein KIF3A#	11127	Q9Y496	0.189961	0.250913	0.0623208	0.128424	0.373402	6.69e-05	0.00696504
SeqId_2700_56	PROS1	Vitamin K-dependent protein S	5627	P07225	0.186057	0.240615	0.0610636	0.120597	0.360633	9.48e-05	0.00911647
SeqId_4472_5	TPM2	Tropomyosin beta chain#	7169	P07951	0.18558	0.15516	0.0394816	0.0775605	0.23276	9.89e-05	0.00938946
SeqId_13710_6	SERPING1	Plasma protease C1 inhibitor	710	P05155	0.184441	0.198054	0.0507186	0.0983688	0.297739	0.000109286	0.0102486
SeqId_21706_29	LILRA1	Leukocyte immunoglobulin-like receptor subfamily A member 1	11024	O75019	0.180796	0.0939445	0.0245596	0.0456736	0.142215	0.000149896	0.0133955
SeqId_8597_1	TMEM9	Transmembrane protein 9#	252839	Q9P0T7	0.18064	0.241994	0.0633202	0.117541	0.366447	0.000151916	0.0134181
SeqId_6931_10	CTAG1A	Cancer/testis antigen 1	246100	P78358	0.178793	0.111365	0.0294509	0.0534802	0.169249	0.00017787	0.0148473
SeqId_15516_12	SAA4	Serum amyloid A-4 protein	6291	P35542	0.175714	0.114974	0.0309556	0.0541318	0.175816	0.000230551	0.0180975
SeqId_10889_2	MRAP2	Melanocortin-2 receptor accessory protein 2	112609	Q96G30	0.174146	0.11539	0.0313561	0.0537608	0.177019	0.000262663	0.0197532
SeqId_2967_8	VCAM1	Vascular cell adhesion protein 1	7412	P19320	0.174028	0.190696	0.051856	0.0887749	0.292617	0.000265248	0.0197532
SeqId_3622_33	LGMN	Legumain	5641	Q99538	0.170141	0.245256	0.0682635	0.111087	0.379425	0.00036472	0.0247358
SeqId_15449_33	TIMD4	T-cell immunoglobulin and mucin domain-containing protein 4	91937	Q96H15	0.169484	0.143693	0.0401546	0.0647711	0.222616	0.000384629	0.0256697
SeqId_18888_37	FABP12	Fatty acid-binding protein 12	646486	A6NFH5	0.169464	0.152643	0.0426607	0.068795	0.236491	0.000385248	0.0256697
SeqId_17209_27	SULT2B1	Sulfotransferase family cytosolic 2B member 1#	6820	O00204	0.168561	0.240499	0.0675852	0.107663	0.373335	0.000414294	0.0266693
SeqId_9482_110	NUDT9	ADP-ribose pyrophosphatase, mitochondrial	53343	Q9BW91	0.168607	0.216723	0.0608869	0.0970526	0.336394	0.000412788	0.0266693
SeqId_13614_6	CREBBP	CREB-binding protein#	1387	Q92793	0.167896	0.218554	0.0616687	0.0973464	0.339761	0.000437005	0.0276624
SeqId_7780_34	MZB1	Marginal zone B- and B1-cell-specific protein	51237	Q8WU39	0.163587	0.180738	0.05238	0.0777875	0.283689	0.000614412	0.0376377
SeqId_9370_69	GGH	Gamma-glutamyl hydrolase	8836	Q92820	0.163204	0.189559	0.0550692	0.0813231	0.297795	0.000633087	0.0384715
SeqId_5350_14	GPC6	Glypican-6	10082	Q9Y625	0.162678	0.17925	0.0522472	0.0765605	0.28194	0.000659539	0.0397608
SeqId_4874_3	ANG	Angiogenin	283	P03950	0.161796	0.123582	0.0362229	0.0523875	0.194776	0.000706202	0.0415838
SeqId_3074_6	LBP	Lipopolysaccharide-binding protein#	3929	P18428	0.160918	0.0902765	0.026609	0.0379776	0.142575	0.000755685	0.0435934
SeqId_8244_16	FUT8	Alpha-(1,6)-fucosyltransferase	2530	Q9BYC5	0.160886	0.0954733	0.0281465	0.0401525	0.150794	0.000757547	0.0435934
SeqId_11666_72	RGS8	Regulator of G-protein signaling 8	85397	P57771	0.160561	0.18359	0.0542369	0.0769898	0.290191	0.000776744	0.044362
SeqId_10451_11	NUCB1	Nucleobindin-1#	4924	Q02818	0.158221	0.206107	0.061813	0.0846162	0.327598	0.000928485	0.0489776
*Simple linear regression models were used to correlate relative plasma abundance of 6,431 proteins with per doubling of AGP. Positively correlated proteins at FDR <0.05 are presented.
# Indicates proteins that overlap between AGP and CRP
FDR, false discovery rate

## Sheet: Supplemental Table S2
Supplemental Table S2. Proteins negatively correlated with AGP at FDR<0.05
SomaLogic Sequence ID	Entrez gene symbol	Protein Full Name	Entrez gene ID	Uniprot ID	Pearson r	Abs Δ/2x pro	Standard Error	Lower 95% CI	Upper 95% CI	P value	Q value (FDR)
SeqId_14105_5	SERPINA4	Kallistatin#	5267	P29622	-0.402061	-0.630064	0.0689543	-0.765591	-0.494538	2.49e-18	1.89e-14
SeqId_3449_58	SERPINA4	Kallistatin#	5267	P29622	-0.396083	-0.564886	0.0629325	-0.688577	-0.441194	8.62e-18	3.27e-14
SeqId_18196_8	AFM	Afamin#	173	P43652	-0.287631	-0.354084	0.0566598	-0.465447	-0.242722	9.88e-10	8.34e-07
SeqId_6392_7	CCN5	WNT1-inducible-signaling pathway protein 2#	8839	O76076	-0.281459	-0.18832	0.0308543	-0.248963	-0.127677	2.31e-09	1.75e-06
SeqId_7831_39	RBP4	Retinol-binding protein 4	5950	P02753	-0.27578	-0.292466	0.0489883	-0.388751	-0.196182	4.94e-09	3.41e-06
SeqId_4721_54	TFF3	Trefoil factor 3#	7033	Q07654	-0.273302	-0.074462	0.0125948	-0.0992165	-0.0497075	6.85e-09	4.34e-06
SeqId_4929_55	SHBG	Sex hormone-binding globulin#	6462	P04278	-0.271723	-0.105749	0.0179991	-0.141126	-0.0703728	8.43e-09	4.93e-06
SeqId_4763_31	AFM	Afamin#	173	P43652	-0.268548	-0.323084	0.0556924	-0.432545	-0.213623	1.27e-08	6.44e-06
SeqId_9326_33	ITIH2	Inter-alpha-trypsin inhibitor heavy chain H2#	3698	P19823	-0.267529	-0.42416	0.0734157	-0.568455	-0.279864	1.45e-08	6.89e-06
SeqId_14237_1	HSPA1A	Heat shock 70 kDa protein 1A#	3303	P0DMV8	-0.263133	-0.275406	0.0485259	-0.370781	-0.18003	2.54e-08	1.13e-05
SeqId_3581_53	AHSG	Alpha-2-HS-glycoprotein	197	P02765	-0.258668	-0.358678	0.0643694	-0.485194	-0.232163	4.43e-08	1.87e-05
SeqId_8323_163	TFF3	Trefoil factor 3#	7033	Q07654	-0.256602	-0.0807417	0.0146151	-0.109467	-0.0520162	5.71e-08	2.28e-05
SeqId_8233_2	ITIH5	Inter-alpha-trypsin inhibitor heavy chain H5	80760	Q86UX2	-0.250531	-0.141334	0.0262462	-0.19292	-0.0897483	1.19e-07	4.16e-05
SeqId_9269_7	BTD	Biotinidase#	686	P43251	-0.244437	-0.372322	0.0709792	-0.511829	-0.232816	2.44e-07	7.42e-05
SeqId_7909_37	SHBG	Sex hormone-binding globulin#	6462	P04278	-0.243426	-0.160651	0.0307616	-0.221111	-0.10019	2.75e-07	8.03e-05
SeqId_9294_45	MFAP2	Microfibrillar-associated protein 2	4237	P55001	-0.234811	-0.246064	0.0489521	-0.342277	-0.149851	7.32e-07	0.000205927
SeqId_9002_36	SERPINA11	Serpin A11		Q99LC4	-0.22904	-0.228386	0.046646	-0.320067	-0.136706	1.38e-06	0.000349923
SeqId_8309_12	HYAL1	Hyaluronidase-1	256394	Q86U17	-0.223931	-0.171491	0.0358685	-0.241989	-0.100993	2.39e-06	0.000586369
SeqId_21891_31	FBLN7	Fibulin-7	3373	Q12794	-0.221487	-0.199992	0.0423153	-0.283161	-0.116823	3.1e-06	0.000713036
SeqId_11836_144	DDR1	Epithelial discoidin domain-containing receptor 1	129804	Q53RD9	-0.21873	-0.186253	0.0399305	-0.264735	-0.107771	4.13e-06	0.000922721
SeqId_13691_10	SLC5A8	Sodium-coupled monocarboxylate transporter 1	780	Q08345	-0.217606	-0.17611	0.0379608	-0.25072	-0.101499	4.64e-06	0.000952436
SeqId_9715_15	IGSF3	Immunoglobulin superfamily member 3	160728	Q8N695	-0.217862	-0.185748	0.039989	-0.264345	-0.107151	4.52e-06	0.000952436
SeqId_2706_69	SERPINA7	Thyroxine-binding globulin#	3321	O75054	-0.218036	-0.121346	0.0261021	-0.172648	-0.0700432	4.44e-06	0.000952436
SeqId_19272_9	PEF1	Peflin	6906	P05543	-0.216466	-0.339838	0.0736578	-0.48461	-0.195067	5.22e-06	0.00104276
SeqId_7871_16	TMEM132A	Transmembrane protein 132A	553115	Q9UBV8	-0.214267	-0.241689	0.0529483	-0.345756	-0.137621	6.53e-06	0.00123874
SeqId_15633_6	RBP4	Retinol-binding protein 4	54972	Q24JP5	-0.214032	-0.11516	0.0252577	-0.164803	-0.0655165	6.69e-06	0.00123874
SeqId_3484_60	AGT	Angiotensinogen#	5950	P02753	-0.212702	-0.182824	0.0403612	-0.262152	-0.103496	7.65e-06	0.0013511
SeqId_5015_15	PLA2G7	Platelet-activating factor acetylhydrolase	183	P01019	-0.208503	-0.107486	0.0242294	-0.155108	-0.0598639	1.16e-05	0.0018857
SeqId_6423_66	C1QL2	Complement C1q-like protein 2#	7941	Q13093	-0.198221	-0.138815	0.0329867	-0.203649	-0.0739812	3.13e-05	0.0044874
SeqId_6431_68	PCYOX1	Prenylcysteine oxidase 1#	165257	Q7Z5L3	-0.198284	-0.190695	0.0452999	-0.27973	-0.10166	3.11e-05	0.0044874
SeqId_2750_3	APOA1	Apolipoprotein A-I	51449	Q9UHG3	-0.197155	-0.16729	0.039977	-0.245863	-0.0887174	3.46e-05	0.0047782
SeqId_10506_53	PGRMC2	Membrane-associated progesterone receptor component 2#	335	P02647	-0.1964	-0.142598	0.0342126	-0.209841	-0.0753542	3.71e-05	0.00503553
SeqId_13690_26	BGN	Biglycan#	10424	O15173	-0.196205	-0.0771724	0.0185347	-0.113602	-0.0407434	3.78e-05	0.00503767
SeqId_5465_32	HS6ST1	Heparan-sulfate 6-O-sulfotransferase 1	633	P21810	-0.195391	-0.099532	0.0240083	-0.146719	-0.0523447	4.08e-05	0.00533889
SeqId_15644_1	BTD	Biotinidase#	9394	O60243	-0.194681	-0.245905	0.0595403	-0.362929	-0.128881	4.35e-05	0.00560474
SeqId_6470_19	FBLN1	Fibulin-1	686	P43251	-0.193377	-0.204789	0.0499324	-0.302929	-0.106649	4.91e-05	0.00591753
SeqId_10818_36	SMPD1	Sphingomyelin phosphodiesterase	2192	P23142	-0.193677	-0.185597	0.04518	-0.274397	-0.0967978	4.77e-05	0.00591753
SeqId_6388_21	CCDC126	Coiled-coil domain-containing protein 126	6609	P17405	-0.192834	-0.102057	0.0249567	-0.151108	-0.0530057	5.16e-05	0.0059867
SeqId_5620_13	PAM	Peptidyl-glycine alpha-amidating monooxygenase#	90693	Q96EE4	-0.191926	-0.255561	0.0628009	-0.378993	-0.132128	5.6e-05	0.00625873
SeqId_25941_4	OASL	2'-5'-oligoadenylate synthetase like protein	5066	P19021	-0.191579	-0.187918	0.0462655	-0.278851	-0.0969852	5.78e-05	0.00631297
SeqId_8007_19	CTSB	Cathepsin B#	8638	Q15646	-0.190706	-0.177591	0.0439306	-0.263935	-0.0912474	6.26e-05	0.00660262
SeqId_18917_53	AMY2A	Pancreatic alpha-amylase	1508	P07858	-0.1893	-0.14915	0.0371795	-0.222224	-0.0760748	7.1e-05	0.00729209
SeqId_8229_1	GXYLT1	Glucoside xylosyltransferase 1	279	P04746	-0.188583	-0.130248	0.0325959	-0.194314	-0.0661822	7.58e-05	0.00767247
SeqId_4160_49	MMP2	72 kDa type IV collagenase#	283464	Q4G148	-0.188226	-0.143519	0.0359876	-0.214251	-0.0727872	7.82e-05	0.00781625
SeqId_15364_101	APOC1	Apolipoprotein C-I	4313	P08253	-0.187459	-0.196588	0.0495039	-0.293886	-0.0992904	8.37e-05	0.00826075
SeqId_3212_30	ASAH2	Neutral ceramidase	341	P02654	-0.186057	-0.303488	0.0770195	-0.454866	-0.152109	9.48e-05	0.00911647
SeqId_24690_1	CABP2	Calcium-binding protein 2	56624	Q9NR71	-0.184233	-0.135044	0.0346231	-0.203094	-0.0669941	0.000111287	0.010309
SeqId_3078_1	PGF	Placenta growth factor#	51475	Q9NPB3	-0.183052	-0.150646	0.0388811	-0.227065	-0.0742272	0.000123353	0.011289
SeqId_15470_11	HEXB	Beta-hexosaminidase subunit beta#	5228	P49763	-0.181565	-0.0717958	0.0186872	-0.108525	-0.0350669	0.000140302	0.0126873
SeqId_12338_27	EGFLAM	Pikachurin	3074	P07686	-0.179965	-0.0784235	0.0205999	-0.118912	-0.0379353	0.00016096	0.0140535
SeqId_11109_56	SVEP1	Sushi, von Willebrand factor type A, EGF and pentraxin domain-containing protein 1	133584	Q63HQ2	-0.179745	-0.12796	0.0336544	-0.194106	-0.0618138	0.000164011	0.0141571
SeqId_7218_87	ATP1B2	Sodium/potassium-transporting ATPase subunit beta-2#	79987	Q4LDE5	-0.178988	-0.132358	0.0349633	-0.201077	-0.0636394	0.000174939	0.0147648
SeqId_14086_11	SMPDL3A	Acid sphingomyelinase-like phosphodiesterase 3a	482	P14415	-0.17911	-0.101016	0.0266653	-0.153426	-0.0486066	0.000173135	0.0147648
SeqId_7144_234	KAZALD1	Kazal-type serine protease inhibitor domain-containing protein 1	10924	Q92484	-0.178472	-0.0866092	0.0229468	-0.13171	-0.0415083	0.000182782	0.0149753
SeqId_11178_21	SVEP1	Sushi, von Willebrand factor type A, EGF and pentraxin domain-containing protein 1	81621	Q96I82	-0.178435	-0.1804	0.0478064	-0.274362	-0.0864388	0.000183347	0.0149753
SeqId_11142_11	ANGPTL1	Angiopoietin-related protein 1	79987	Q4LDE5	-0.177397	-0.117495	0.0313247	-0.179063	-0.0559278	0.000200177	0.016176
SeqId_13268_45	WNT5A	Protein Wnt-5a#	9068	O95841	-0.175562	-0.20543	0.0553594	-0.314237	-0.0966239	0.000233486	0.0180975
SeqId_7945_10	SEMA6A	Semaphorin-6A	7474	P41221	-0.175685	-0.0961988	0.025905	-0.147114	-0.0452836	0.000231111	0.0180975
SeqId_20591_48	GLDN	Gliomedin	57556	Q9H2E6	-0.175928	-0.113782	0.0305964	-0.173918	-0.0536465	0.000226464	0.0180975
SeqId_4960_72	ANXA1	Annexin A1	342035	Q6ZMI3	-0.17497	-0.126368	0.0341725	-0.193533	-0.0592033	0.000245295	0.0188208
SeqId_3348_49	BMP1	Bone morphogenetic protein 1	301	P04083	-0.174641	-0.144388	0.0391213	-0.221279	-0.0674965	0.000252097	0.0191493
SeqId_19639_53	IAPP	Islet amyloid polypeptide	649	P13497	-0.17329	-0.0991021	0.0270674	-0.152302	-0.0459023	0.000281943	0.0207926
SeqId_5080_131	GPNMB	Transmembrane glycoprotein NMB#	3375	P10997	-0.17299	-0.107061	0.0292933	-0.164635	-0.0494859	0.000288993	0.0211076
SeqId_11192_168	TINAGL1	Tubulointerstitial nephritis antigen-like	10457	Q14956	-0.172465	-0.174733	0.0479593	-0.268995	-0.0804713	0.000301724	0.0218276
SeqId_18819_21	PPIC	Peptidyl-prolyl cis-trans isomerase C#	64129	Q9GZM7	-0.172322	-0.10557	0.0290008	-0.16257	-0.0485705	0.000305284	0.0218768
SeqId_2278_61	TIMP2	Metalloproteinase inhibitor 2#	5480	P45877	-0.171831	-0.151827	0.0418307	-0.234043	-0.0696102	0.000317829	0.0225629
SeqId_18275_5	CRIP1	Cysteine-rich protein 1#	7077	P16035	-0.171463	-0.202578	0.0559371	-0.31252	-0.0926363	0.000327541	0.0230371
SeqId_10832_24	B4GALT6	Beta-1,4-galactosyltransferase 6	1396	P50238	-0.171127	-0.116746	0.0323017	-0.180233	-0.0532581	0.000336639	0.0234597
SeqId_9793_145	IGDCC4	Immunoglobulin superfamily DCC subclass member 4#	9331	Q9UBX8	-0.170592	-0.206593	0.0573456	-0.319303	-0.0938828	0.000351605	0.0242799
SeqId_18380_78	ALB	Serum albumin#	57722	Q8TDY8	-0.170405	-0.152985	0.0425133	-0.236544	-0.0694272	0.000356991	0.0244298
SeqId_7999_23	ENTPD1	Ectonucleoside triphosphate diphosphohydrolase 1	213	P02768	-0.168895	-0.236901	0.0664391	-0.367484	-0.106318	0.000403343	0.0266417
SeqId_21397_21	PRTG	Protogenin	953	P49961	-0.168591	-0.0837962	0.0235442	-0.130071	-0.0375211	0.000413301	0.0266693
SeqId_5744_12	MENT	Protein MENT	283659	Q2VWP7	-0.168124	-0.140742	0.0396574	-0.218687	-0.0627972	0.00042909	0.0273897
SeqId_21676_17	SERPINB2	PAI-2#	54964	Q9BUN1	-0.167239	-0.154856	0.0438719	-0.241085	-0.0686279	0.00046054	0.0289113
SeqId_7019_13	SEMA7A	Semaphorin-7A	5055	P05120	-0.164585	-0.0426241	0.012276	-0.0667521	-0.0184961	0.000568221	0.0353788
SeqId_13103_125	CSH1|CSH2	Chorionic somatomammotropin hormone#	8482	O75326	-0.164062	-0.116692	0.0337182	-0.182964	-0.0504206	0.000592004	0.0365598
SeqId_4842_62	GPC3	Glypican-3#	1442|1442	P0DML2|P0DML3	-0.162115	-0.0410415	0.0120053	-0.0646374	-0.0174456	0.000688996	0.0411275
SeqId_8748_45	CD74	HLA class II histocompatibility antigen gamma chain#	2719	P51654	-0.162039	-0.0294115	0.00860746	-0.0463291	-0.0124939	0.000693039	0.0411275
SeqId_14125_5	APOM	Apolipoprotein M	972	P04233	-0.161421	-0.126979	0.0373072	-0.200305	-0.053653	0.000726952	0.0424764
SeqId_15556_49	AMY2B	Alpha-amylase 2B	55937	O95445	-0.160326	-0.269473	0.0797284	-0.426176	-0.11277	0.000790865	0.0447059
SeqId_10439_57	AMY2B	Alpha-amylase 2B	280	P19961	-0.160265	-0.108491	0.0321115	-0.171605	-0.0453774	0.000794536	0.0447059
SeqId_4568_17	SLITRK5	SLIT and NTRK-like protein 5	280	P19961	-0.15996	-0.0971298	0.0288051	-0.153745	-0.0405145	0.000813369	0.0449672
SeqId_9118_7	PSD2	PH and SEC7 domain-containing protein 2	26050	O94991	-0.159902	-0.0491003	0.0145667	-0.0777306	-0.0204701	0.000816939	0.0449672
SeqId_13723_6	IL10	Interleukin-10	84249	Q9BQI7	-0.159906	-0.139931	0.0415128	-0.221523	-0.0583395	0.000816726	0.0449672
SeqId_8222_49	CDHR3	Cadherin-related family member 3	3586	P22301	-0.159646	-0.186409	0.0553933	-0.295282	-0.0775357	0.000833071	0.0452
SeqId_2687_2	MIA	Melanoma-derived growth regulatory protein#	222256	Q6ZTQ4	-0.159717	-0.169723	0.0504123	-0.268807	-0.0706402	0.000828614	0.0452
SeqId_6909_40	MGAT2	Alpha-1,6-mannosyl-glycoprotein 2-beta-N-acetylglucosaminyltransferase#	8190	Q16674	-0.15932	-0.150565	0.0448361	-0.238689	-0.062442	0.000854077	0.0460111
SeqId_9416_77	CPM	Carboxypeptidase M	4247	Q10469	-0.158909	-0.173141	0.0516955	-0.274746	-0.0715355	0.000881231	0.0471396
SeqId_9456_34	IL22RA2	Interleukin-22 receptor subunit alpha-2	1368	P14384	-0.158752	-0.137268	0.0410264	-0.217904	-0.0566322	0.000891836	0.0473733
SeqId_4151_6	PLG	Plasminogen	116379	Q969J5	-0.158073	-0.119307	0.0358152	-0.1897	-0.0489133	0.000938932	0.0491871
SeqId_2762_30	FGF19	Fibroblast growth factor 19	9965	O95750	-0.157824	-0.0633419	0.0190457	-0.100776	-0.0259083	0.000956819	0.0494422
SeqId_9212_22	CTSF	Cathepsin F	8722	Q9UBX1	-0.157716	-0.114378	0.0344154	-0.18202	-0.0467357	0.000964656	0.0495103
*Simple linear regression models were used to correlate relative plasma abundance of 6,431 proteins with per doubling of AGP. Negatively correlated proteins at FDR <0.05 are presented.
# Indicates proteins that overlap between AGP and CRP
FDR, false discovery rate

## Sheet: Supplemental Table S3
Supplemental Table S3. Proteins positively correlated with CRP at FDR<0.05
SomaLogic Sequence ID	Entrez gene symbol	Protein Full Name	Entrez gene ID	Uniprot ID	Pearson r	Abs Δ/2x pro	Standard Error	Lower 95% CI	Upper 95% CI	P value	Q value (FDR)
SeqId_4337_49	CRP	C-reactive protein#	1401	P02741	0.893796	1.18979	0.0291999	1.1324	1.24719	1.16274e-147	8.47637e-144
SeqId_15515_2	SAA1	Serum amyloid A-1 protein#	6288	P0DJI8	0.653611	1.06717	0.0604399	0.948362	1.18597	1.57006e-52	5.72288e-49
SeqId_18832_65	SAA2	Serum amyloid A-2 protein#	6289	P0DJI9	0.556399	2.08641	0.152399	1.78685	2.38598	1.65242e-35	4.01538e-32
SeqId_9526_3	CLPSL1	Colipase-like protein 1	340204	A2RUU4	0.544054	2.8775	0.217057	2.45084	3.30416	9.91793e-34	1.80754e-30
SeqId_21651_9	TXNL4A	Thioredoxin-like protein 4A	10907	P83876	0.524196	2.14036	0.170075	1.80606	2.47467	5.09153e-31	7.42345e-28
SeqId_3074_6	LBP	Lipopolysaccharide-binding protein#	3929	P18428	0.515062	2.05248	0.167067	1.72408	2.38088	7.84938e-30	9.537e-27
SeqId_13961_18	KIF3A	Kinesin-like protein KIF3A#	11127	Q9Y496	0.511482	4.75882	0.391042	3.99017	5.52748	2.24234e-29	2.33524e-26
SeqId_13722_105	C9	Complement component C9#	735	P02748	0.479949	4.43237	0.396278	3.65343	5.21132	1.38585e-25	1.26286e-22
SeqId_2474_54	APCS	Serum amyloid P-component#	325	P02743	0.469007	3.66722	0.337774	3.00327	4.33116	2.33288e-24	1.88964e-21
SeqId_17209_27	SULT2B1	Sulfotransferase family cytosolic 2B member 1#	6820	O00204	0.44487	4.48037	0.441169	3.61319	5.34756	8.34678e-22	6.0848e-19
SeqId_4129_72	CFB	Complement factor B#	629	P00751	0.416881	4.76629	0.508305	3.76713	5.76544	4.34703e-19	2.51327e-16
SeqId_2692_74	PLA2G2A	Phospholipase A2, membrane associated#	5320	P14555	0.408616	2.24205	0.244948	1.76057	2.72354	2.47264e-18	1.28754e-15
SeqId_4336_2	SAA1	Serum amyloid A-1 protein#	6288	P0DJI8	0.404075	0.5974	0.0661464	0.467379	0.727421	6.29694e-18	3.06031e-15
SeqId_18831_6	LRIG1	Leucine-rich repeats and immunoglobulin-like domains protein 1	26018	Q96JA1	0.394705	2.40959	0.274351	1.87031	2.94887	4.14275e-17	1.77651e-14
SeqId_2567_5	CFI	Complement factor I#	3426	P05156	0.3711	5.48858	0.671747	4.16815	6.809	3.6841e-15	1.34285e-12
SeqId_3060_43	C9	Complement component C9#	735	P02748	0.37057	3.75637	0.460504	2.85118	4.66156	4.05791e-15	1.40867e-12
SeqId_23148_100	LIPG	Endothelial cell-derived lipase#	9388	Q9Y5X9	0.367821	2.41387	0.298487	1.82715	3.00059	6.68051e-15	2.21368e-12
SeqId_5581_28	FGL1	Fibrinogen-like protein 1	2267	Q08830	0.363981	1.30245	0.163017	0.982013	1.62288	1.32945e-14	4.21379e-12
SeqId_15594_47	HTRA1	Serine protease HTRA1	5654	Q92743	0.345054	2.05373	0.273238	1.51664	2.59082	3.46278e-13	1.00975e-10
SeqId_4876_32	F9	Coagulation factor IX	2158	P00740	0.340374	3.97129	0.536597	2.91652	5.02605	7.49944e-13	2.02485e-10
SeqId_6315_58	PLBD1	Phospholipase B-like 1	79887	Q6P4A8	0.332288	2.01322	0.279501	1.46382	2.56263	2.76559e-12	6.95211e-10
SeqId_3220_40	RET	Proto-oncogene tyrosine-protein kinase receptor Ret	5979	P07949	0.321279	0.997121	0.143754	0.714549	1.27969	1.53819e-11	3.39799e-09
SeqId_7885_17	CFHR5	Complement factor H-related protein 5	81494	Q9BXR6	0.318606	1.55752	0.226646	1.11202	2.00303	2.3088e-11	4.94756e-09
SeqId_3666_17	CFHR5	Complement factor H-related protein 5	81494	Q9BXR6	0.317564	2.00612	0.292991	1.4302	2.58204	2.7021e-11	5.18376e-09
SeqId_21498_3	ALDH7A1	Alpha-aminoadipic semialdehyde dehydrogenase	501	P49419	0.310182	1.58798	0.238053	1.12005	2.05591	8.09248e-11	1.47485e-08
SeqId_5982_50	CFHR1	Complement factor H-related protein 1	3078	Q03591	0.305	3.33688	0.509624	2.33514	4.33863	1.71643e-10	2.84382e-08
SeqId_15363_32	APOA5	Apolipoprotein A-V	116519	Q6Q788	0.304321	1.03233	0.15805	0.721659	1.343	1.89216e-10	3.00432e-08
SeqId_6168_11	TP53	Cellular tumor antigen p53 R175H mutant	7157	P04637	0.302076	2.85071	0.440019	1.98578	3.71563	2.60704e-10	4.04368e-08
SeqId_3186_2	C2	Complement C2	717	P06681	0.301113	3.09399	0.479251	2.15195	4.03604	2.98846e-10	4.53873e-08
SeqId_16055_3	CFHR5	Complement factor H-related protein 5	81494	Q9BXR6	0.300218	1.70692	0.265264	1.1855	2.22834	3.39147e-10	4.94477e-08
SeqId_8323_163	TFF3	Trefoil factor 3#	7033	Q07654	0.297389	0.660401	0.103702	0.456559	0.864244	5.0441e-10	7.2101e-08
SeqId_7787_25	LILRA5	Leukocyte immunoglobulin-like receptor subfamily A member 5#	353514	A6NI73	0.295792	2.50515	0.395711	1.72732	3.28298	6.29953e-10	8.66483e-08
SeqId_17404_5	ARL5B	ADP-ribosylation factor-like protein 5B#	221079	Q96KC2	0.293846	2.98933	0.475617	2.05443	3.92423	8.24333e-10	1.0731e-07
SeqId_19327_31	HAT1	Histone acetyltransferase type B catalytic subunit	8520	O14929	0.292585	3.20814	0.512837	2.20008	4.2162	9.80105e-10	1.25063e-07
SeqId_6580_29	PZP	Pregnancy zone protein	5858	P20742	0.290636	0.541342	0.0871707	0.369994	0.71269	1.27884e-09	1.52832e-07
SeqId_4721_54	TFF3	Trefoil factor 3#	7033	Q07654	0.278977	0.537555	0.0905048	0.359654	0.715457	6.02117e-09	6.75297e-07
SeqId_2948_58	GHR	Angiotensinogen#	2690	P10912	0.278704	1.50382	0.253458	1.00561	2.00203	6.23854e-09	6.79268e-07
SeqId_3484_60	AGT	Growth hormone receptor	183	P01019	0.278699	1.01902	0.171752	0.681415	1.35663	6.24293e-09	6.79268e-07
SeqId_7948_129	GLTPD2	Glycolipid transfer protein domain-containing protein 2	388323	A6NH11	0.276572	2.11489	0.359428	1.40838	2.8214	8.21671e-09	8.8088e-07
SeqId_11262_39	TRABD	TraB domain-containing protein	80305	Q9H4I3	0.276385	2.72044	0.462681	1.81097	3.62991	8.41668e-09	8.89241e-07
SeqId_23029_3	SH3GL3	Endophilin-A3	6457	Q99963	0.273043	1.31875	0.227259	0.872041	1.76547	1.28943e-08	1.30554e-06
SeqId_12417_46	TPRKB	EKC/KEOPS complex subunit TPRKB	51002	Q9Y3C4	0.270096	2.91964	0.509067	1.91899	3.92029	1.86931e-08	1.70341e-06
SeqId_9032_30	ROS1	Proto-oncogene tyrosine-protein kinase ROS	6098	P08922	0.26185	2.64612	0.477028	1.70844	3.58379	5.16178e-08	4.09015e-06
SeqId_16612_28	SDC3	Syndecan-3	9672	O75056	0.261357	2.36213	0.426694	1.52339	3.20086	5.47909e-08	4.2949e-06
SeqId_6461_54	APOC3	Apolipoprotein C-III	345	P02656	0.25812	0.705109	0.129085	0.451373	0.958846	8.08129e-08	6.20133e-06
SeqId_20074_3	LAMA3	Laminin subunit alpha-3	3909	Q16787	0.251409	2.59891	0.489376	1.63696	3.56085	1.77864e-07	1.24676e-05
SeqId_4878_3	F10	Coagulation Factor X	2159	P00742	0.250554	1.82197	0.344328	1.14514	2.4988	1.96361e-07	1.3633e-05
SeqId_2683_1	C3	Complement C3b, inactivated	718	P01024	0.249158	2.36124	0.448912	1.47884	3.24365	2.30615e-07	1.53569e-05
SeqId_21999_61	NUCB2	Nucleobindin-2	4925	P80303	0.248348	2.88405	0.550213	1.80252	3.96558	2.53041e-07	1.64702e-05
SeqId_12572_236	EFS	Embryonal Fyn-associated substrate	10278	O43281	0.246055	2.52422	0.486344	1.56823	3.4802	3.28492e-07	2.0644e-05
SeqId_19545_145	PARK7	Oxidized Protein deglycase DJ-1	11315	Q99497	0.246079	2.46241	0.474388	1.52993	3.39489	3.27622e-07	2.0644e-05
SeqId_5307_12	F9	Coagulation factor IXab	2158	P00740	0.243948	2.05732	0.400032	1.271	2.84365	4.16611e-07	2.46918e-05
SeqId_6909_40	MGAT2	Alpha-1,6-mannosyl-glycoprotein 2-beta-N-acetylglucosaminyltransferase#	4247	Q10469	0.243983	1.89018	0.367477	1.16785	2.61252	4.14991e-07	2.46918e-05
SeqId_24651_1	RTN1	Reticulon-1	6252	Q16799	0.242912	2.25151	0.439776	1.38707	3.11596	4.67871e-07	2.75063e-05
SeqId_9583_17	RNF24	RING finger protein 24	11237	Q9Y225	0.242114	2.79898	0.548624	1.72057	3.87738	5.11426e-07	2.98263e-05
SeqId_4472_5	TPM2	Tropomyosin beta chain#	7169	P07951	0.241488	1.42909	0.280885	0.876966	1.98121	5.48294e-07	3.12694e-05
SeqId_13007_66	LCN10	Epididymal-specific lipocalin-10	414332	Q6JVE6	0.239379	2.47809	0.491621	1.51174	3.44445	6.92228e-07	3.79424e-05
SeqId_10064_12	RBBP9	Putative hydrolase RBBP9	10741	O75884	0.238774	4.60944	0.916907	2.80712	6.41177	7.39765e-07	3.96536e-05
SeqId_3367_8	FETUB	Fetuin-B	26998	Q9UGM5	0.238556	1.02356	0.203803	0.62295	1.42416	7.57727e-07	4.03199e-05
SeqId_14692_3	ZNF276	Zinc finger protein 276	92822	Q8N554	0.235535	1.25229	0.252736	0.755497	1.74908	1.05284e-06	5.29323e-05
SeqId_18195_3	LTO1	Oral cancer-overexpressed protein 1	220064	Q8WV07	0.235252	1.29441	0.26157	0.780255	1.80857	1.08558e-06	5.38361e-05
SeqId_3077_66	F10	Coagulation factor Xa	2159	P00742	0.234623	1.7066	0.345842	1.02679	2.3864	1.16184e-06	5.64654e-05
SeqId_9449_150	C4BPA	C4b-binding protein alpha chain#	722	P04003	0.233717	1.92691	0.392091	1.1562	2.69763	1.2807e-06	6.10214e-05
SeqId_10506_53	PGRMC2	Membrane-associated progesterone receptor component 2#	10424	O15173	0.231117	0.644147	0.132631	0.38344	0.904854	1.69008e-06	7.79792e-05
SeqId_13103_125	CSH1|CSH2	Chorionic somatomammotropin hormone#	1442|1442	P0DML2|P0DML3	0.230528	0.416006	0.0858875	0.24718	0.584831	1.79888e-06	8.2438e-05
SeqId_17796_15	IMPA1	Inositol monophosphatase 1	3612	P29218	0.229771	1.03764	0.214974	0.615076	1.4602	1.94854e-06	8.8229e-05
SeqId_15358_28	SCG5	Neuroendocrine protein 7B2	6447	P05408	0.229604	1.67304	0.346879	0.991191	2.35488	1.98323e-06	8.92453e-05
SeqId_25114_256	TBC1D24	TBC1 domain family member 24	57465	Q9ULP9	0.229006	2.07196	0.430772	1.22521	2.91871	2.11187e-06	9.38754e-05
SeqId_19316_2	HSCB	Iron-sulfur cluster co-chaperone protein HscB, mitochondrial	150274	Q8IWL3	0.22742	2.82666	0.592005	1.66298	3.99034	2.49339e-06	0.000107555
SeqId_9082_25	SEL1L2	Protein sel-1 homolog 2	80343	Q5TEA6	0.227451	2.92282	0.612056	1.71973	4.12591	2.48536e-06	0.000107555
SeqId_10569_28	MFAP2	Microfibrillar-associated protein 2	4237	P55001	0.226468	2.286	0.480893	1.34073	3.23127	2.75301e-06	0.000117365
SeqId_19596_18	BRF1	Transcription factor IIIB 90 kDa subunit	2972	Q92994	0.22573	1.89416	0.399837	1.10822	2.6801	2.97208e-06	0.00012452
SeqId_9233_71	TFPI2	Tissue factor pathway inhibitor 2	7980	P48307	0.22531	0.32697	0.0691554	0.191034	0.462905	3.10393e-06	0.000128566
SeqId_22961_7	FCN1	Ficolin-1	2219	O00602	0.224879	0.95621	0.20265	0.557869	1.35455	3.24502e-06	0.000133651
SeqId_13565_2	RBL2	Retinoblastoma-like protein 2	5934	Q08999	0.224797	1.20469	0.25541	0.702646	1.70674	3.27263e-06	0.000134031
SeqId_3078_1	PGF	Placenta growth factor#	5228	P49763	0.223784	0.633482	0.134946	0.368224	0.89874	3.632e-06	0.00014548
SeqId_13614_6	CREBBP	CREB-binding protein#	1387	Q92793	0.223274	2.0572	0.439284	1.19371	2.92068	3.82686e-06	0.000152447
SeqId_16854_17	LSM4	U6 snRNA-associated Sm-like protein LSm4	25804	Q9Y4Z0	0.221366	2.00907	0.4329	1.15814	2.86	4.64828e-06	0.000178347
SeqId_9823_2	DHFR	Dihydrofolate reductase	1719	P00374	0.219969	2.72708	0.591533	1.56433	3.88983	5.35357e-06	0.00019912
SeqId_13479_8	FAM171A2	Protein FAM171A2	284069	A8MVW0	0.219661	2.52544	0.548602	1.44708	3.6038	5.52199e-06	0.000204342
SeqId_5803_24	C3	Complement C3d fragment	718	P01024	0.217946	1.52003	0.332925	0.86561	2.17444	6.55794e-06	0.00023667
SeqId_2636_10	LTBR	Tumor necrosis factor receptor superfamily member 3	4055	P36941	0.216447	1.6995	0.374939	0.962496	2.4365	7.61269e-06	0.000268099
SeqId_12329_21	RPS6KA1	Calcium/calmodulin-dependent protein kinase II inhibitor 2	6195	Q15418	0.216168	1.97001	0.435209	1.11454	2.82549	7.82627e-06	0.000272983
SeqId_21281_13	CAMK2N2	Ribosomal protein S6 kinase alpha-1	94032	Q96S95	0.216172	1.64462	0.363316	0.930462	2.35877	7.82308e-06	0.000272983
SeqId_11851_21	TREM2	Triggering receptor expressed on myeloid cells 2	54209	Q9NZC2	0.21571	1.86559	0.413058	1.05366	2.67752	8.189e-06	0.000282928
SeqId_25253_17	GNAS|GNAS	Guanine nucleotide-binding protein G(s) subunit alpha isoforms	2778|2778	Q5JWF2|P63092	0.214806	2.88001	0.640473	1.62106	4.13896	8.95234e-06	0.000306397
SeqId_13011_20	RPS10	40S ribosomal protein S10	6204	P46783	0.214456	1.17291	0.261286	0.659316	1.68651	9.26582e-06	0.000312721
SeqId_7145_1	ITIH3	Inter-alpha-trypsin inhibitor heavy chain H3#	3699	Q06033	0.212689	1.48178	0.332964	0.827285	2.13627	1.10143e-05	0.000363323
SeqId_6935_123	BAMBI	BMP and activin membrane-bound inhibitor homolog	25805	Q13145	0.212356	2.47847	0.557842	1.38195	3.575	1.13771e-05	0.0003736
SeqId_21526_88	IZUMO1	Izumo sperm-egg fusion protein 1	284359	Q8IYV9	0.212174	0.76751	0.172903	0.427643	1.10738	1.15806e-05	0.000376887
SeqId_3218_8	FOLH1	Glutamate carboxypeptidase 2	2346	Q04609	0.211946	1.74541	0.393645	0.971642	2.51918	1.184e-05	0.000383617
SeqId_2381_52	C5	Complement C5	727	P01031	0.211765	2.65439	0.599183	1.47661	3.83218	1.2049e-05	0.000385948
SeqId_6020_52	UTS2	Urotensin-2	10911	O95399	0.211702	1.99799	0.451152	1.11118	2.8848	1.21237e-05	0.000385948
SeqId_6238_55	PSG8	Pregnancy-specific beta-1-glycoprotein 8	440533	Q9UQ74	0.211543	0.295584	0.0667962	0.164286	0.426883	1.2311e-05	0.000390204
SeqId_10085_25	STAR	CD226 antigen	6770	P49675	0.20984	2.64329	0.602406	1.45917	3.82741	1.45099e-05	0.00044622
SeqId_18302_204	ZWILCH	Steroidogenic acute regulatory protein, mitochondrial	55055	Q9H900	0.209839	2.37845	0.542053	1.31296	3.44394	1.4512e-05	0.00044622
SeqId_5062_60	CD226	Protein zwilch homolog	10666	Q15762	0.209799	1.37391	0.313179	0.758308	1.98951	1.4568e-05	0.00044622
SeqId_14197_2	PRDM1	PR domain zinc finger protein 1	639	O75626	0.208869	2.74517	0.628668	1.50942	3.98091	1.59267e-05	0.000479774
SeqId_11556_19	ARFGAP1	ADP-ribosylation factor GTPase-activating protein 1	55738	Q8N6T3	0.208639	1.72447	0.395374	0.947306	2.50164	1.62797e-05	0.000485432
SeqId_11429_80	HNRNPC	Heterogeneous nuclear ribonucleoproteins C1/C2	3183	P07910	0.208437	2.59989	0.596686	1.42701	3.77277	1.65966e-05	0.000491826
SeqId_24677_106	RER1	Protein RER1	11079	O15258	0.20823	2.37	0.544492	1.29972	3.44029	1.69279e-05	0.000497599
SeqId_12934_1	HERC5	E3 ISG15--protein ligase HERC5	51191	Q9UII4	0.207521	1.64737	0.379825	0.900767	2.39398	1.81109e-05	0.000530235
SeqId_13073_14	ANP32A	Acidic leucine-rich nuclear phosphoprotein 32 family member A	8125	P39687	0.206611	2.07996	0.481772	1.13296	3.02696	1.97435e-05	0.000573426
SeqId_15589_1	GC	Vitamin D-binding protein	2638	P02774	0.206165	1.75517	0.40746	0.954245	2.5561	2.0593e-05	0.000593372
SeqId_18938_3	VLDLR	Very low-density lipoprotein receptor	7436	P98155	0.205427	2.35871	0.549626	1.27834	3.43909	2.20769e-05	0.000633625
SeqId_6229_13	CSH1|CSH2	Chorionic somatomammotropin hormone	1442|1442	P0DML2|P0DML3	0.204996	0.242104	0.0565386	0.130969	0.35324	2.29875e-05	0.000657171
SeqId_2429_27	C8A|C8B|C8G	Complement component C8	731|732|733	P07357|P07358|P07360	0.204562	1.73649	0.406422	0.937608	2.53538	2.39428e-05	0.000675712
SeqId_4420_7	ADAM12	Disintegrin and metalloproteinase domain-containing protein 12	8038	O43184	0.204011	0.247644	0.058124	0.133393	0.361896	2.52096e-05	0.000694875
SeqId_4842_62	GPC3	Glypican-3#	2719	P51654	0.201317	0.260959	0.062104	0.138883	0.383034	3.23735e-05	0.000864478
SeqId_25904_17	DOCK2	Dedicator of cytokinesis protein 2	1794	Q92608	0.201206	2.19351	0.52232	1.16681	3.22021	3.27052e-05	0.000870148
SeqId_10978_39	GH2	Growth hormone variant	2689	P01242	0.201053	0.275458	0.0656443	0.146424	0.404492	3.31691e-05	0.000879283
SeqId_3199_54	KLK12	Kallikrein-12	43849	Q9UKR0	0.200845	1.11615	0.266277	0.592743	1.63956	3.3811e-05	0.000893052
SeqId_21152_25	EYA2	Eyes absent homolog 2	2139	O00167	0.200737	2.1541	0.514185	1.14339	3.16481	3.41489e-05	0.00089872
SeqId_12730_3	NDC80	Kinetochore protein NDC80 homolog	10403	O14777	0.200486	1.73927	0.415705	0.922133	2.5564	3.49449e-05	0.00091636
SeqId_22518_54	NSL1	Kinetochore-associated protein NSL1 homolog	25936	Q96IY1	0.200121	1.36313	0.326424	0.721492	2.00477	3.61364e-05	0.000940836
SeqId_6055_53	IFNAR1	Interferon alpha/beta receptor 1	3454	P17181	0.200037	1.23538	0.295962	0.653624	1.81714	3.64152e-05	0.000944723
SeqId_2693_20	OSM	Oncostatin-M	5008	P13725	0.199237	1.66822	0.401329	0.879347	2.4571	3.91787e-05	0.00101281
SeqId_8932_1	ENTPD6	Ectonucleoside triphosphate diphosphohydrolase 6	955	O75354	0.198913	2.55418	0.61551	1.3443	3.76407	4.03532e-05	0.00103949
SeqId_6209_2	AOC1	Amiloride-sensitive amine oxidase [copper-containing]	26	P19801	0.197873	0.323428	0.0783667	0.169386	0.47747	4.43549e-05	0.00113855
SeqId_18192_69	MAGEA5	Melanoma-associated antigen 5	100533997	P43359	0.197646	1.5306	0.371305	0.800737	2.26045	4.52739e-05	0.00115353
SeqId_11118_107	RAB17	Ras-related protein Rab-17	64284	Q9H0T7	0.197461	1.56758	0.380647	0.819356	2.3158	4.6038e-05	0.00116534
SeqId_22057_9	ALDH1B1	Aldehyde dehydrogenase X, mitochondrial	219	P30837	0.196942	1.66339	0.405022	0.867261	2.45953	4.82479e-05	0.00121705
SeqId_9016_12	NR1H2	Oxysterols receptor LXR-beta	7376	P55055	0.196791	1.31211	0.319742	0.683603	1.94061	4.89115e-05	0.00122953
SeqId_7846_44	PSG11	Pregnancy-specific beta-1-glycoprotein 11	5680	Q9UQ72	0.196518	0.293594	0.071648	0.152759	0.434429	5.01286e-05	0.0012558
SeqId_2754_50	C3	Complement C3	718	P01024	0.196391	2.12061	0.517858	1.10268	3.13854	5.07044e-05	0.00126155
SeqId_4148_49	PAPPA	Pappalysin-1	5069	Q13219	0.196274	0.417115	0.101924	0.216768	0.617463	5.12433e-05	0.00127062
SeqId_13268_45	WNT5A	UPF0510 protein INM02	7474	P41221	0.195627	0.756763	0.185554	0.392028	1.1215	5.43062e-05	0.00133747
SeqId_24664_3	EMC10	Protein Wnt-5a#	284361	Q5UCC4	0.195655	2.1124	0.517871	1.09445	3.13036	5.41698e-05	0.00133747
SeqId_17453_34	CP	Complement factor H	1356	P00450	0.194707	1.73126	0.426581	0.892752	2.56977	5.8964e-05	0.00142806
SeqId_21676_17	SERPINB2	Ceruloplasmin	5055	P05120	0.19477	0.3593	0.0885013	0.185337	0.533263	5.86328e-05	0.00142806
SeqId_4159_130	CFH	PAI-2#	3075	P08603	0.194713	3.49738	0.861721	1.80353	5.19123	5.89314e-05	0.00142806
SeqId_2770_51	CCL1	C-C motif chemokine 1	6346	P22362	0.194358	1.41252	0.348694	0.727111	2.09794	6.0829e-05	0.0014587
SeqId_11318_20	APOA5	Apolipoprotein A-V	116519	Q6Q788	0.193858	1.68023	0.415892	0.862732	2.49773	6.35949e-05	0.00151505
SeqId_12451_62	BACH1	Transcription regulator protein BACH1	571	O14867	0.193465	2.4806	0.615295	1.27114	3.69006	6.58506e-05	0.00155861
SeqId_13628_58	GRB14	Growth factor receptor-bound protein 14	2888	Q14449	0.193379	2.00504	0.497564	1.027	2.98308	6.63515e-05	0.00156538
SeqId_15486_126	AOC1	Amiloride-sensitive amine oxidase [copper-containing]	26	P19801	0.193082	0.256424	0.063735	0.131143	0.381705	6.81223e-05	0.00159682
SeqId_9022_49	DEFB132	Beta-defensin 132	400830	Q7Z7B7	0.193083	1.33177	0.331014	0.681112	1.98243	6.81143e-05	0.00159682
SeqId_11294_7	TMCC3	Transmembrane and coiled-coil domains protein 3	57458	Q9ULS5	0.192952	2.14075	0.532462	1.09411	3.18738	6.89092e-05	0.00161009
SeqId_12389_4	ORC6	Origin recognition complex subunit 6	23594	Q9Y5N6	0.192769	2.6987	0.671901	1.37797	4.01942	7.00337e-05	0.00163114
SeqId_21861_8	PSMB10	Proteasome subunit beta type-10	5699	P40306	0.192539	2.81115	0.700769	1.43368	4.18862	7.14723e-05	0.00165934
SeqId_8696_15	GAL3ST1	Galactosylceramide sulfotransferase	9514	Q99999	0.192039	1.81213	0.452953	0.921785	2.70248	7.46908e-05	0.00172856
SeqId_3497_13	IFNA2	Interferon alpha-2	3440	P01563	0.190817	3.28458	0.826459	1.66005	4.90911	8.3149e-05	0.00191216
SeqId_15675_3	CEBPB	CCAAT/enhancer-binding protein beta	1051	P17676	0.190502	1.61734	0.407649	0.816041	2.41863	8.54676e-05	0.0019593
SeqId_10451_11	NUCB1	Nucleobindin-1#	4924	Q02818	0.19027	1.76616	0.445723	0.890021	2.6423	8.72192e-05	0.00199319
SeqId_8252_2	NOTUM	Palmitoleoyl-protein carboxylesterase NOTUM	147111	Q6P988	0.190097	0.414348	0.104667	0.208609	0.620087	8.85409e-05	0.00201707
SeqId_11218_84	TPMT	Cytosolic Fe-S cluster assembly factor NUBP2	7172	P51580	0.189459	2.10842	0.534462	1.05785	3.15899	9.35996e-05	0.00210479
SeqId_21863_11	NUBP2	Thiopurine S-methyltransferase	10101	Q9Y5Y2	0.189444	1.12262	0.284596	0.563207	1.68204	9.37168e-05	0.00210479
SeqId_3216_2	PIGR	Polymeric immunoglobulin receptor	5284	P01833	0.18918	0.669833	0.170055	0.335563	1.0041	9.58917e-05	0.00213125
SeqId_8748_45	CD74	HLA class II histocompatibility antigen gamma chain#	972	P04233	0.188759	1.0518	0.267644	0.525703	1.5779	9.94507e-05	0.00220363
SeqId_9314_9	PSG5	Pregnancy-specific beta-1-glycoprotein 5	5673	Q15238	0.188316	0.299857	0.0764889	0.149506	0.450208	0.000103337	0.00226907
SeqId_23382_30	VCX3A	Variable charge X-linked protein 3	51481	Q9NNX9	0.188067	1.74275	0.44516	0.867723	2.61778	0.000105582	0.00229759
SeqId_4482_66	C5|C6	Complement C5b-C6 complex	727|729	P01031|P13671	0.187404	1.68923	0.433069	0.837965	2.54049	0.000111781	0.00241804
SeqId_7823_22	ST6GALNAC2	Alpha-N-acetylgalactosaminide alpha-2,6-sialyltransferase 2	10610	Q9UJ37	0.186398	2.07372	0.534617	1.02285	3.1246	0.000121856	0.00260507
SeqId_10449_31	SHISA2	RING finger protein 122	387914	Q6UWI4	0.186256	1.80364	0.465356	0.888911	2.71837	0.000123346	0.00261638
SeqId_11160_56	RNF122	Protein shisa-2 homolog	79845	Q9H9V4	0.186245	1.55478	0.401173	0.766214	2.34335	0.000123462	0.00261638
SeqId_22545_20	RALYL	RNA-binding Raly-like protein	138046	Q86SE5	0.186012	1.6185	0.418155	0.796549	2.44045	0.000125943	0.00263829
SeqId_20549_1	IZUMO4	Izumo sperm-egg fusion protein 4	113177	Q1ZYL8	0.185974	0.805774	0.208223	0.396478	1.21507	0.00012635	0.00263924
SeqId_4696_2	FABP3	Fatty acid-binding protein, heart	2170	P05413	0.18588	2.37767	0.614747	1.16929	3.58605	0.000127371	0.00265297
SeqId_8760_10	DCUN1D5	DCN1-like protein 5	84259	Q9BTE7	0.18564	1.82729	0.473076	0.89738	2.75719	0.000129998	0.0026923
SeqId_7784_1	KNG1	Kininogen-1	3827	P01042	0.185453	1.0349	0.268211	0.507688	1.56211	0.000132089	0.00272014
SeqId_3613_62	FCN1	WNT1-inducible-signaling pathway protein 2#	2219	O00602	0.185123	1.19835	0.311145	0.586744	1.80995	0.000135847	0.00278182
SeqId_6392_7	CCN5	Ficolin-1	8839	O76076	0.185124	0.873287	0.226743	0.427589	1.31898	0.000135828	0.00278182
SeqId_25910_1	FCGBP	IgGFc-binding protein	8857	Q9Y6R7	0.184993	2.26937	0.58966	1.1103	3.42844	0.000137356	0.00280482
SeqId_6896_3	C1orf162	Transmembrane protein C1orf162	128346	Q8NEQ5	0.1847	0.559575	0.145635	0.273306	0.845844	0.00014081	0.0028514
SeqId_21823_5	PPM1G	Protein phosphatase 1G	5496	O15355	0.184543	2.69856	0.702945	1.31681	4.08031	0.000142688	0.00288143
SeqId_12484_67	PITPNB	Phosphatidylinositol transfer protein beta isoform	23760	P48739	0.18384	2.07712	0.543209	1.00936	3.14488	0.00015143	0.00304952
SeqId_19613_16	RDH10	Retinol dehydrogenase 10	157506	Q8IZV5	0.183162	2.21171	0.580625	1.0704	3.35302	0.000160334	0.00321992
SeqId_5719_66	FAM189A2	Protein FAM189A2	9413	Q15884	0.183118	1.62382	0.426396	0.785672	2.46197	0.000160931	0.00322304
SeqId_10741_22	CSF1	Macrophage colony-stimulating factor 1	1435	P09603	0.182921	1.14138	0.300048	0.551593	1.73118	0.000163616	0.00325891
SeqId_24915_123	CAPN13	Calpain-13	92291	Q6MZZ7	0.182581	1.31753	0.347019	0.635406	1.99964	0.000168345	0.00334397
SeqId_21804_15	KHDC1L	Putative KHDC1-like protein	100129128	Q5JSQ8	0.181628	2.15359	0.570304	1.03257	3.27461	0.000182303	0.00358219
SeqId_6963_82	SELPLG	P-selectin glycoprotein ligand 1#	6404	Q14242	0.181232	1.58397	0.420409	0.757592	2.41035	0.000188425	0.00369252
SeqId_17398_55	HMOX1	Heme oxygenase 1	3162	P09601	0.180552	1.515	0.403669	0.721528	2.30848	0.000199375	0.00386555
SeqId_15631_18	PSG1	Pregnancy-specific beta-1-glycoprotein 1	5669	P11464	0.180215	0.263269	0.0702833	0.125116	0.401422	0.000205029	0.00395414
SeqId_21848_18	UBE2R2	Ubiquitin-conjugating enzyme E2 R2	54926	Q712K3	0.179561	1.77443	0.475493	0.839778	2.70909	0.000216419	0.00416279
SeqId_21360_27	SPECC1	Sperm antigen with calponin homology and coiled-coil domains 1	92521	Q5M775	0.179347	1.31258	0.352162	0.620349	2.00481	0.000220258	0.00421439
SeqId_8037_53	DNAJB14	DnaJ homolog subfamily B member 14	79982	Q8TBM8	0.179183	3.08531	0.828569	1.45663	4.71399	0.000223269	0.00426019
SeqId_4556_10	IL34	Interleukin-34	146433	Q6ZMJ4	0.179071	1.18013	0.31713	0.556759	1.8035	0.000225323	0.00426651
SeqId_21647_9	SRM	Spermidine synthase	6723	P19623	0.179007	0.670054	0.180127	0.315987	1.02412	0.000226511	0.00427789
SeqId_13539_131	KCNN1	Small conductance calcium-activated potassium channel protein 1	3780	Q92952	0.178593	2.64833	0.713643	1.24555	4.0511	0.000234359	0.00441467
SeqId_9384_17	CAMP	Cathelicidin antimicrobial peptide	820	P49913	0.178429	0.726209	0.195876	0.341184	1.11123	0.000237523	0.00444346
SeqId_4476_22	ZAP70	Tyrosine-protein kinase ZAP-70	7535	P43403	0.17813	1.16334	0.314327	0.545485	1.7812	0.000243426	0.00452181
SeqId_18268_5	GAGE2A	G antigen 2A	729447	Q6NT46	0.177945	0.845095	0.228583	0.395779	1.29441	0.00024713	0.00457254
SeqId_2851_63	C5	C5a anaphylatoxin	727	P01031	0.177791	1.03932	0.281367	0.486244	1.59239	0.000250256	0.00461865
SeqId_3177_49	CA4	Carbonic anhydrase 4	762	P22748	0.177696	1.10603	0.299595	0.51713	1.69493	0.000252217	0.00464309
SeqId_20067_26	HABP2	Factor seven-activating protease	3026	Q14520	0.176981	0.994022	0.270378	0.462553	1.52549	0.000267355	0.0048483
SeqId_14100_63	C1QC	Complement C1q subcomponent subunit C#	714	P02747	0.17618	0.489373	0.133736	0.226494	0.752253	0.000285329	0.00513592
SeqId_8280_238	VTN	Vitronectin	7448	P04004	0.176124	1.42322	0.389065	0.658453	2.18799	0.000286611	0.00514629
SeqId_23259_23	EEF1AKMT1	EEF1A lysine methyltransferase 1	221143	Q8WVE0	0.175663	0.704722	0.193171	0.325013	1.08443	0.000297505	0.00528979
SeqId_13022_20	TP53I11	Tumor protein p53-inducible protein 11	9537	O14683	0.17537	0.814956	0.223773	0.375096	1.25482	0.000304626	0.00540322
SeqId_18208_3	CCNB2	G2/mitotic-specific cyclin-B2	9133	O95067	0.175089	2.18979	0.602273	1.00593	3.37365	0.000311603	0.00551356
SeqId_3387_1	PAK3	Serine/threonine-protein kinase PAK 3	5063	O75914	0.174846	1.66701	0.459149	0.764483	2.56954	0.000317772	0.0056091
SeqId_19356_20	TOM1L2	TOM1-like protein 2	146691	Q6ZVM7	0.174447	1.56096	0.430954	0.713856	2.40807	0.000328126	0.00577787
SeqId_7721_81	FMR1	Fragile X mental retardation protein 1	2332	Q06787	0.174282	1.46462	0.404749	0.66902	2.26021	0.000332494	0.00582663
SeqId_14072_9	TPT1	Translationally-controlled tumor protein	7178	P13693	0.174216	1.34624	0.37218	0.614657	2.07781	0.000334268	0.00584367
SeqId_25068_131	GLUD2	Glutamate dehydrogenase 2, mitochondrial	2747	P49448	0.174163	1.74656	0.483006	0.79714	2.69599	0.000335689	0.00585448
SeqId_2706_69	SERPINA7	Thyroxine-binding globulin#	6906	P05543	0.173989	1.93857	0.536656	0.883689	2.99345	0.000340384	0.00589241
SeqId_11486_26	ZNF174	Zinc finger protein 174	7727	Q15697	0.173568	0.389936	0.108217	0.177219	0.602653	0.000352055	0.00605302
SeqId_11510_51	APOL1	Apolipoprotein L1	8542	O14791	0.173459	1.08237	0.300578	0.49154	1.67321	0.000355118	0.00608329
SeqId_15481_45	CAMP	Antibacterial protein LL-37	820	P49913	0.173427	0.883663	0.245443	0.401207	1.36612	0.000356034	0.00608329
SeqId_7965_25	HBQ1	Hemoglobin subunit theta-1	3049	P09105	0.173417	1.36636	0.379538	0.62032	2.1124	0.000356319	0.00608329
SeqId_5383_14	TNFRSF13C	Tumor necrosis factor receptor superfamily member 13C	115650	Q96RJ3	0.172629	0.909474	0.253816	0.410559	1.40839	0.000379397	0.0064321
SeqId_11510_31	APOL1	Apolipoprotein L1	8542	O14791	0.172596	1.23623	0.345076	0.557931	1.91453	0.000380403	0.0064342
SeqId_17365_7	KYAT1	Kynurenine--oxoglutarate transaminase 1	883	Q16773	0.172479	2.11031	0.589475	0.951606	3.26902	0.00038396	0.00647933
SeqId_2822_56	ADGRE5	CD97 antigen	976	P48960	0.172258	1.01466	0.283799	0.456808	1.57251	0.000390733	0.00656323
SeqId_3437_80	FLT3	Receptor-type tyrosine-protein kinase FLT3	2322	P36888	0.172174	2.10058	0.587826	0.945117	3.25604	0.000393346	0.00659193
SeqId_4867_15	VEGFA	Vascular endothelial growth factor A, isoform 121	7422	P15692	0.171957	0.839931	0.235352	0.377309	1.30255	0.000400181	0.006678
SeqId_11281_6	GRB7	Growth factor receptor-bound protein 7	2886	Q14451	0.171627	2.39596	0.67269	1.07369	3.71824	0.000410766	0.00682115
SeqId_2723_9	IL37	Interleukin-37	27178	Q9NZH6	0.171106	1.45203	0.408949	0.648174	2.25588	0.000428003	0.00707515
SeqId_25121_7	NOMO2	Nodal modulator 2	283820	Q5JPE7	0.170893	1.19322	0.336491	0.5318	1.85465	0.000435231	0.00717836
SeqId_24055_44	CSTF1	Cleavage stimulation factor 50 kDa subunit	1477	Q05048	0.169925	1.69633	0.481174	0.750504	2.64215	0.000469618	0.00757414
SeqId_15668_19	BMP8B	Bone morphogenetic protein 8B	656	P34820	0.169797	2.40723	0.683355	1.06399	3.75047	0.000474343	0.00762284
SeqId_7958_15	KIRREL2	Kin of IRRE-like protein 2	84063	Q6UWL6	0.169579	1.95737	0.556386	0.863705	3.05103	0.000482495	0.0076967
SeqId_6410_26	INSL4	Early placenta insulin-like peptide	3641	Q14641	0.169492	0.35425	0.10075	0.156211	0.552289	0.000485802	0.00773253
SeqId_6456_17	PSG6	Pregnancy-specific beta-1-glycoprotein 6	5675	Q00889	0.169276	0.313227	0.0891994	0.137892	0.488563	0.000494035	0.00781029
SeqId_15470_11	HEXB	Beta-hexosaminidase subunit beta#	3074	P07686	0.169149	0.524356	0.14944	0.230609	0.818103	0.000498982	0.00783387
SeqId_2575_5	LEP	Leptin	3952	P41159	0.168941	0.553535	0.157955	0.24305	0.864021	0.000507115	0.00789929
SeqId_16561_9	A1BG	Alpha-1B-glycoprotein	1	P04217	0.168274	1.35662	0.388702	0.592569	2.12068	0.00053412	0.00821464
SeqId_13083_18	VARS1	Valine--tRNA ligase	7407	P26640	0.168185	1.39292	0.39932	0.607996	2.17785	0.000537823	0.00825417
SeqId_6113_31	EDN3	Endothelin-3	1908	P14138	0.167827	1.84964	0.531413	0.805064	2.89421	0.000552927	0.00845039
SeqId_5963_9	DMKN	Dermokine	93099	Q6E0U4	0.167731	1.14155	0.328168	0.496481	1.78661	0.000557073	0.00849594
SeqId_8484_24	LEP	Leptin	3952	P41159	0.167616	0.452695	0.130231	0.196707	0.708684	0.000562022	0.00855353
SeqId_17432_25	AK4	Adenylate kinase 4, mitochondrial	205	P27144	0.167532	1.51562	0.436237	0.658124	2.37311	0.00056572	0.00857401
SeqId_13658_31	PDGFC	Platelet-derived growth factor C	56034	Q9NRA1	0.166397	0.488247	0.141517	0.210073	0.766421	0.000617394	0.00918531
SeqId_9254_18	FCER1A	High affinity immunoglobulin epsilon receptor subunit alpha	2205	P12319	0.166353	1.1694	0.33904	0.502966	1.83584	0.000619466	0.00919736
SeqId_12986_12	LIN7C	Protein lin-7 homolog C	55327	Q9NUP9	0.165994	1.21499	0.353042	0.521035	1.90895	0.000636762	0.00939676
SeqId_22492_108	LMO3	LIM domain only protein 3	55885	Q8TAP4	0.165958	3.14092	0.912863	1.34654	4.93529	0.000638523	0.0094037
SeqId_6019_12	C1QTNF9	Complement C1q and tumor necrosis factor-related protein 9A	338872	P0C862	0.165236	1.57278	0.45916	0.670234	2.47533	0.000674736	0.00987716
SeqId_9461_2	ICAM4	Intercellular adhesion molecule 4	3386	Q14773	0.16518	0.895569	0.261546	0.381461	1.40968	0.000677666	0.00990017
SeqId_6405_74	PSG2	Pregnancy-specific beta-1-glycoprotein 2	5670	P11465	0.164823	0.382945	0.112086	0.162623	0.603267	0.000696332	0.0101121
SeqId_9043_7	TFIP11	Tuftelin-interacting protein 11	24144	Q9UBB9	0.164581	1.42671	0.418221	0.604636	2.24879	0.000709254	0.0102403
SeqId_22816_4	TRIM54	Tripartite motif-containing protein 54	57159	Q9BYV2	0.164502	0.998835	0.292939	0.423018	1.57465	0.000713542	0.0102801
SeqId_9028_5	MTPAP	Poly(A) RNA polymerase, mitochondrial	55149	Q9NVV4	0.164102	1.54952	0.455581	0.654001	2.44503	0.000735509	0.0105757
SeqId_4435_66	ENPP7	Ectonucleotide pyrophosphatase/phosphodiesterase family member 7	339221	Q6UWV6	0.164059	0.368276	0.108308	0.155379	0.581172	0.000737954	0.0105899
SeqId_11263_57	CASQ1	Calsequestrin-1	844	P31415	0.163759	1.30285	0.383882	0.548267	2.05743	0.0007549	0.0107213
SeqId_11421_10	EHD4	C-type lectin domain family 4 member D	30844	Q9H223	0.163727	0.965035	0.284403	0.405996	1.52407	0.000756723	0.0107213
SeqId_7752_31	CLEC4D	EH domain-containing protein 4	338339	Q8WXI8	0.163689	2.57919	0.760286	1.08473	4.07365	0.000758873	0.0107213
SeqId_2841_13	FRZB	Secreted frizzled-related protein 3	2487	Q92765	0.163516	1.37081	0.404523	0.575653	2.16596	0.000768891	0.0108418
SeqId_8843_34	MYRF	Myelin regulatory factor	745	Q9Y2G1	0.163478	1.5061	0.444554	0.632262	2.37994	0.000771089	0.0108518
SeqId_5981_6	None	ES1 protein homolog, mitochondrial	8209	P30042	0.16343	1.65547	0.488791	0.694677	2.61627	0.000773891	0.0108703
SeqId_12939_1	POLR1C	DNA-directed RNA polymerases I and III subunit RPAC1	9533	O15160	0.163297	1.28876	0.380835	0.540171	2.03735	0.000781693	0.0109456
SeqId_13652_2	TOM1L1	TOM1-like protein 1	10040	O75674	0.162847	1.39225	0.412584	0.581252	2.20325	0.000808656	0.0112074
SeqId_21581_87	CDK15	Cyclin-dependent kinase 15; EC=2.7.11.22	65061	Q96Q40	0.162596	1.17241	0.347986	0.488388	1.85643	0.000824053	0.0113884
SeqId_25041_11	PFKFB4	6-phosphofructo-2-kinase/fructose-2,6-bisphosphatase 4	5210	Q16877	0.162122	1.43493	0.427187	0.59523	2.27463	0.000853932	0.0117456
SeqId_12455_48	MYNN	Myoneurin	55892	Q9NPC7	0.162041	2.39668	0.71387	0.993455	3.7999	0.00085913	0.0117727
SeqId_12392_30	ARL1	ADP-ribosylation factor-like protein 1	400	P40616	0.161882	2.11529	0.630691	0.875572	3.35502	0.000869398	0.011891
SeqId_17855_28	RGS4	Regulator of G-protein signaling 4	5999	P49798	0.161172	1.83603	0.549907	0.755107	2.91696	0.000916805	0.012446
SeqId_5726_49	SPAG11A	Sperm-associated antigen 11A	10407	Q6PDA7	0.160801	1.34822	0.404758	0.552609	2.14384	0.000942429	0.0127701
SeqId_9250_87	DEFA1	Neutrophil defensin 1	1667	P59665	0.160717	0.368874	0.110802	0.151076	0.586672	0.000948376	0.0128031
SeqId_10754_113	PROK2	Prokineticin-2	60675	Q9HC23	0.160282	0.601176	0.181083	0.245231	0.957122	0.000979471	0.0131498
SeqId_17475_18	PBK	Lymphokine-activated killer T-cell-originated protein kinase	55872	Q96KB5	0.16017	2.7954	0.84262	1.1391	4.4517	0.000987684	0.0132114
SeqId_16302_11	BPIFA2	BPI fold-containing family A member 2	140683	Q96DR5	0.160122	1.73968	0.524554	0.708584	2.77077	0.000991215	0.0132344
SeqId_10990_21	LRRK2	Leucine-rich repeat serine/threonine-protein kinase 2	120892	Q5S007	0.159834	0.929901	0.280905	0.377738	1.48206	0.00101255	0.0134945
SeqId_12480_9	OTUD5	OTU domain-containing protein 5	55593	Q96G74	0.159533	1.25536	0.379953	0.508502	2.00222	0.0010353	0.0137423
SeqId_22771_6	SAMD12	Sterile alpha motif domain-containing protein 12	401474	Q8N8I0	0.159514	1.70019	0.514651	0.688558	2.71181	0.0010368	0.0137423
SeqId_22548_18	RGS13	Regulator of G-protein signaling 13	6003	O14921	0.159453	1.00196	0.303415	0.405552	1.59837	0.00104145	0.0137789
SeqId_12845_18	SNX17	Sorting nexin-17	9784	Q15036	0.159011	2.05936	0.625395	0.830047	3.28867	0.00107593	0.0141579
SeqId_14150_7	IL36A	Interleukin-36 alpha	27179	Q9UHA7	0.158955	0.701423	0.213089	0.282563	1.12028	0.00108042	0.0141915
SeqId_11457_53	GALE	UDP-glucose 4-epimerase	2582	Q14376	0.15852	0.941767	0.286909	0.377803	1.50573	0.00111548	0.0145699
SeqId_3316_58	SERPIND1	Heparin cofactor 2	3053	P05546	0.158316	1.36774	0.417233	0.547601	2.18788	0.00113237	0.0146625
SeqId_23020_18	RGS4	Regulator of G-protein signaling 4	5999	P49798	0.158287	1.45899	0.445153	0.583969	2.334	0.00113479	0.0146678
SeqId_7745_3	CISD1	CDGSH iron-sulfur domain-containing protein 1	55847	Q9NZ45	0.15823	0.979294	0.298902	0.391755	1.56683	0.00113948	0.0147023
SeqId_6411_58	DEFB135	Beta-defensin 135	613209	Q30KP9	0.157951	1.1949	0.365373	0.476705	1.9131	0.00116306	0.0149536
SeqId_21001_393	BRK1	Protein BRICK1	55845	Q8WUW1	0.157886	1.61553	0.494201	0.644106	2.58696	0.00116859	0.0149983
SeqId_19503_2	SNX3	Sorting nexin-3	8724	O60493	0.15779	1.30363	0.399036	0.519266	2.088	0.00117678	0.0150726
SeqId_5635_66	TREM2	Triggering receptor expressed on myeloid cells 2	54209	Q9NZC2	0.157224	1.14437	0.351579	0.453286	1.83545	0.00122641	0.0156031
SeqId_11228_37	RIC3	Protein RIC-3	79608	Q7Z5B4	0.157093	2.00264	0.615789	0.792212	3.21307	0.0012382	0.0157255
SeqId_18275_5	CRIP1	Cysteine-rich protein 1#	1396	P50238	0.157036	0.756257	0.232627	0.298992	1.21352	0.00124336	0.0157637
SeqId_2871_73	RAD51	DNA repair protein RAD51 homolog 1	5888	Q06609	0.157005	1.00564	0.3094	0.397465	1.61381	0.00124614	0.0157715
SeqId_21535_5	AARSD1	Alanyl-tRNA editing protein Aarsd1	100885850	Q9BTE6	0.156309	1.80317	0.557307	0.707697	2.89865	0.00131082	0.0165327
SeqId_12562_1	PKN1	BTB/POZ domain-containing adapter for CUL3-mediated RhoA degradation protein 1	5585	Q16512	0.156129	1.66417	0.51495	0.651952	2.67638	0.00132795	0.0166622
SeqId_22080_22	KCTD13	Serine/threonine-protein kinase N1	253980	Q8WZ19	0.156139	1.19737	0.370484	0.469124	1.92561	0.00132706	0.0166622
SeqId_7152_5	HAVCR2	Hepatitis A virus cellular receptor 2	84868	Q8TDQ0	0.155741	1.16747	0.362179	0.455553	1.87939	0.00136577	0.0170488
SeqId_25951_17	PRAME	Preferentially expressed antigen of melanoma	23532	P78395	0.155608	1.1663	0.362132	0.454471	1.87812	0.00137897	0.0171434
SeqId_13645_14	DHX38	Pre-mRNA-splicing factor ATP-dependent RNA helicase PRP16	9785	Q92620	0.155361	1.80919	0.562662	0.703191	2.91519	0.00140372	0.0174033
SeqId_9271_101	STIM1	Stromal interaction molecule 1	6786	Q13586	0.155119	2.36456	0.736561	0.916731	3.81238	0.00142848	0.0176381
SeqId_21916_82	OTULIN	Ubiquitin thioesterase otulin	90268	Q96BN8	0.155077	1.4563	0.453763	0.564354	2.34824	0.0014328	0.0176438
SeqId_18336_31	CDA	Cytidine deaminase	978	P32320	0.154952	1.35861	0.423672	0.525813	2.1914	0.00144567	0.0177723
SeqId_5410_53	CDH15	Cadherin-15	1013	P55291	0.15492	1.39419	0.434861	0.539403	2.24898	0.00144901	0.0177833
SeqId_11459_81	ELL	Ankyrin repeat domain-containing protein 46	8178	P55199	0.154849	2.46291	0.768564	0.952173	3.97364	0.00145642	0.0178283
SeqId_7851_30	ANKRD46	RNA polymerase II elongation factor ELL	157567	Q86W74	0.154838	2.05379	0.640943	0.793915	3.31366	0.00145757	0.0178283
SeqId_13924_13	MYZAP	Myocardial zonula adherens protein	100820829	P0CAP1	0.154814	2.50227	0.781029	0.967033	4.0375	0.00146011	0.0178295
SeqId_18182_24	PCK1	Phosphoenolpyruvate carboxykinase, cytosolic [GTP]	5105	P35558	0.154417	1.79077	0.560426	0.68917	2.89238	0.00150237	0.0183148
SeqId_12497_29	NUDT16L1	Tudor-interacting repair regulator protein	84309	Q9BRJ7	0.154176	1.02489	0.321254	0.393414	1.65636	0.0015285	0.0186022
SeqId_6994_19	C3orf18	Uncharacterized protein C3orf18	51161	Q9UK00	0.154081	2.06027	0.646207	0.790054	3.33049	0.00153896	0.0186672
SeqId_13495_48	HCAR2	Hydroxycarboxylic acid receptor 2	338442	Q8TDS4	0.153913	0.709651	0.22283	0.271643	1.14766	0.00155747	0.0188383
SeqId_9199_6	UBE2G2	Ubiquitin-conjugating enzyme E2 G2	7327	P60604	0.153781	1.12005	0.352006	0.42813	1.81198	0.00157225	0.0189138
SeqId_11591_43	PRC1	Glutamine synthetase	9055	O43663	0.153599	0.674243	0.212155	0.257219	1.09127	0.00159277	0.0190662
SeqId_19238_12	GLUL	Protein regulator of cytokinesis 1	2752	P15104	0.153603	0.832577	0.26197	0.317634	1.34752	0.00159238	0.0190662
SeqId_8635_283	ZPBP	Zona pellucida-binding protein 1	11055	Q9BS86	0.153264	2.59499	0.818361	0.986376	4.20361	0.00163127	0.0194951
SeqId_10817_26	TOMM20L	TOMM20-like protein 1	387990	Q6UXN7	0.153067	1.34784	0.425618	0.511225	2.18446	0.00165429	0.0197378
SeqId_6583_67	SERPINA10	Protein Z-dependent protease inhibitor	51156	Q9UK55	0.153025	0.776198	0.245176	0.294268	1.25813	0.00165931	0.0197653
SeqId_12420_10	GPD1L	Glycerol-3-phosphate dehydrogenase 1-like protein	23171	Q8N335	0.153002	1.23887	0.391378	0.469553	2.00818	0.00166204	0.0197656
SeqId_10572_65	CST8	Cystatin-8	10047	O60676	0.152952	0.713991	0.225636	0.270467	1.15751	0.00166794	0.0198033
SeqId_2943_5	CYP3A4	Cytochrome P450 3A4	1576	P08684	0.152876	0.971591	0.307201	0.36774	1.57544	0.00167701	0.0198787
SeqId_10438_19	CSF2RA	Granulocyte-macrophage colony-stimulating factor receptor subunit alpha	1438	P15509	0.152328	1.64578	0.522284	0.619151	2.67241	0.00174345	0.0204661
SeqId_11872_9	PCDHGB1	Protocadherin gamma-B1	56104	Q9Y5G3	0.152305	1.56596	0.497028	0.588974	2.54294	0.00174622	0.0204661
SeqId_8767_44	ECE1	Endothelin-converting enzyme 1	1889	P42892	0.152177	1.88165	0.597741	0.706695	3.0566	0.00176214	0.0205763
SeqId_6550_4	ICAM4	Intercellular adhesion molecule 4	3386	Q14773	0.152109	1.18877	0.37781	0.446129	1.93142	0.00177068	0.0205874
SeqId_7881_244	PARP16	Mono [ADP-ribose] polymerase PARP16	54956	Q8N5Y8	0.152122	0.732116	0.232657	0.274794	1.18944	0.001769	0.0205874
SeqId_24487_95	BLOC1S3	Biogenesis of lysosome-related organelles complex 1 subunit 3	388552	Q6QNY0	0.151419	1.21	0.386348	0.450568	1.96942	0.00185902	0.02158
SeqId_12704_26	SH2D3C	SH2 domain-containing protein 3C	10044	Q8N5H7	0.151247	1.41566	0.45254	0.52612	2.3052	0.0018816	0.0217457
SeqId_13933_276	NAB1	NGFI-A-binding protein 1	4664	Q13506	0.151159	1.23599	0.395343	0.458883	2.0131	0.00189334	0.0218393
SeqId_3079_62	RARRES2	Retinoic acid receptor responder protein 2	5919	Q99969	0.151081	1.36747	0.437629	0.507246	2.2277	0.0019037	0.0219241
SeqId_4913_78	CCL16	C-C motif chemokine 16	6360	O15467	0.150995	0.395504	0.126646	0.146561	0.644446	0.00191527	0.0220226
SeqId_4712_28	APOD	Apolipoprotein D	347	P05090	0.1509	0.849823	0.272301	0.314574	1.38507	0.00192808	0.022135
SeqId_7766_25	ZP4	Zona pellucida sperm-binding protein 4	57829	Q12836	0.150692	1.10801	0.355532	0.409157	1.80686	0.00195649	0.0224258
SeqId_5001_6	SCGB2A1	Mammaglobin-B	4246	O75556	0.150492	1.92758	0.619349	0.710151	3.145	0.00198404	0.0226753
SeqId_6230_56	CER1	Cerberus	9350	O95813	0.150441	1.53871	0.494574	0.566552	2.51088	0.00199111	0.0227155
SeqId_13540_1	GPR26	G-protein coupled receptor 26	2849	Q8NDV2	0.150386	1.86249	0.598868	0.685319	3.03966	0.00199889	0.0227686
SeqId_14645_253	GSTA4	Glutathione S-transferase A4	2941	O15217	0.150341	1.3095	0.421187	0.48159	2.13741	0.00200515	0.0227995
SeqId_11320_29	CHFR	E3 ubiquitin-protein ligase CHFR	55743	Q96EP1	0.150057	1.37244	0.442286	0.50306	2.24182	0.00204532	0.023081
SeqId_11137_43	CSF2RB	Cytokine receptor common subunit beta	1439	P32927	0.149909	0.87362	0.281819	0.319661	1.42758	0.00206655	0.0232846
SeqId_14038_130	CST7	Cystatin-F	8530	O76096	0.149883	0.523418	0.168878	0.191462	0.855375	0.00207031	0.023291
SeqId_6369_82	DEAF1	Deformed epidermal autoregulatory factor 1 homolog	10522	O75398	0.149677	1.00505	0.32473	0.36674	1.64335	0.00210028	0.0235554
SeqId_7880_9	PSMA1	Proteasome subunit alpha type-1	5682	P25786	0.149528	1.38435	0.447738	0.504251	2.26445	0.00212218	0.0237281
SeqId_20247_17	DPYSL4	Dihydropyrimidinase-related protein 4	10570	O14531	0.149448	2.24554	0.726672	0.81715	3.67393	0.00213416	0.0238255
SeqId_3358_51	CDK5|CDK5R1	Cyclin-dependent kinase 5:Cyclin-dependent kinase 5 activator 1 complex	1020|8851	Q00535|Q15078	0.149385	1.07994	0.349628	0.392696	1.76719	0.0021435	0.0238931
SeqId_12482_5	BPTF	Nucleosome-remodeling factor subunit BPTF	2186	Q12830	0.14928	0.993833	0.321982	0.360928	1.62674	0.00215924	0.0240293
SeqId_9077_10	MAN1A2	Mannosyl-oligosaccharide 1,2-alpha-mannosidase IB	10905	O60476	0.148993	1.01621	0.329879	0.367779	1.66463	0.00220271	0.0244038
SeqId_12452_32	KMT5C	Somatoliberin	84787	Q86Y97	0.148789	1.37767	0.447842	0.497369	2.25797	0.002234	0.0246544
SeqId_9487_60	GHRH	Histone-lysine N-methyltransferase SUV420H2	2691	P01286	0.14878	0.972265	0.316076	0.350968	1.59356	0.00223547	0.0246544
SeqId_15343_337	KNG1	Kininogen, HMW, Two Chain	3827	P01042	0.148453	0.326855	0.106498	0.117517	0.536193	0.0022867	0.0251433
SeqId_18282_1	GNG11	Guanine nucleotide-binding protein G(I)/G(S)/G(O) subunit gamma-11	2791	P61952	0.148324	2.00369	0.653433	0.719262	3.28811	0.00230721	0.0252926
SeqId_3184_25	F7	Coagulation factor VII	2155	P08709	0.148283	0.580897	0.189492	0.208421	0.953373	0.00231364	0.025325
SeqId_18395_5	ADPRH	[Protein ADP-ribosylarginine] hydrolase	141	P54922	0.148223	0.97301	0.317533	0.34885	1.59717	0.00232324	0.0253539
SeqId_19279_42	RBP1	Retinol-binding protein 1	5947	P09455	0.148227	1.3817	0.450895	0.495401	2.26801	0.00232263	0.0253539
SeqId_13055_53	PSD	PH and SEC7 domain-containing protein 1	5662	A5PKW4	0.148055	1.11324	0.363718	0.398295	1.82818	0.00235041	0.0256121
SeqId_24271_9	GMPPA	Mannose-1-phosphate guanyltransferase alpha	29926	Q96IJ6	0.147943	1.02696	0.335788	0.366915	1.687	0.00236867	0.0257726
SeqId_10003_15	ZNF41	Zinc finger protein 41	7592	P51814	0.147834	1.43782	0.470482	0.513014	2.36262	0.00238647	0.0258889
SeqId_11254_13	PAPLN	N-terminal EF-hand calcium-binding protein 1	89932	O95428	0.147623	0.850313	0.278645	0.302594	1.39803	0.00242137	0.0261896
SeqId_23345_2	NECAB1	Papilin	64168	Q8N987	0.147637	1.09602	0.359129	0.390099	1.80195	0.00241909	0.0261896
SeqId_11185_145	GCH1	GTP cyclohydrolase 1	2643	P30793	0.147585	1.12644	0.369227	0.400665	1.85221	0.00242772	0.0262194
SeqId_16802_31	OCIAD1	OCIA domain-containing protein 1	54940	Q9NX40	0.147527	1.49922	0.491619	0.532871	2.46558	0.0024375	0.026286
SeqId_14593_152	FAM210A	Protein FAM210A	125228	Q96ND0	0.147463	0.732749	0.240387	0.260232	1.20527	0.00244827	0.0263632
SeqId_11602_12	CPNE1	A-kinase anchor protein 7 isoforms alpha and beta	8904	Q99829	0.147191	1.60366	0.527093	0.567574	2.63974	0.00249451	0.0266252
SeqId_14056_4	CGA	Glycoprotein hormones alpha chain	1081	P01215	0.147199	0.291798	0.095903	0.103285	0.48031	0.00249309	0.0266252
SeqId_18399_1	AKAP7	Copine-1	9465	O43687	0.147204	1.86617	0.613316	0.660599	3.07174	0.00249215	0.0266252
SeqId_21810_50	MLANA	Hemopexin	2315	Q16655	0.146914	1.85721	0.611605	0.655001	3.05941	0.00254232	0.0269289
SeqId_2768_56	HPX	MART-1	3263	P02790	0.146877	0.416944	0.137341	0.146978	0.686909	0.00254883	0.0269289
SeqId_7911_29	SCN4B	Sodium channel subunit beta-4	6330	Q8IWT1	0.146855	1.46832	0.483735	0.517458	2.41917	0.00255259	0.0269296
SeqId_24928_20	MZT2A	Mitotic-spindle organizing protein 2A	653784	Q6P582	0.146501	3.05451	1.00879	1.07158	5.03744	0.00261511	0.0274305
SeqId_12532_28	CDC34	Ubiquitin-conjugating enzyme E2 R1	997	P49427	0.146461	0.613002	0.202509	0.214939	1.01106	0.00262241	0.0274675
SeqId_13066_42	EDC4	Enhancer of mRNA-decapping protein 4	23644	Q6P2E9	0.146337	1.09555	0.362236	0.383523	1.80759	0.00264473	0.0276219
SeqId_22007_1	RETNLB	Resistin-like beta	84666	Q9BQ08	0.146285	1.11684	0.36941	0.390711	1.84298	0.00265416	0.0276807
SeqId_22119_18	COPS8	COP9 signalosome complex subunit 8	10920	Q99627	0.146117	1.07968	0.357538	0.376887	1.78248	0.00268475	0.0279199
SeqId_11193_27	HNF1A	Angiopoietin-2	6927	P20823	0.14577	0.228133	0.0757298	0.0792742	0.376991	0.00274886	0.0284648
SeqId_2602_2	ANGPT2	Hepatocyte nuclear factor 1-alpha	285	O15123	0.145785	0.315387	0.104683	0.109615	0.521158	0.00274615	0.0284648
SeqId_8776_10	ERLIN1	Erlin-1	10613	O75477	0.145707	1.69623	0.563322	0.588933	2.80353	0.00276075	0.0285474
SeqId_8922_4	TMCC3	Transmembrane and coiled-coil domains protein 3	57458	Q9ULS5	0.145584	1.23152	0.409345	0.426894	2.03616	0.0027839	0.0287459
SeqId_7818_101	GBP6	Guanylate-binding protein 6	163351	Q6ZN66	0.14541	1.12783	0.375334	0.390049	1.8656	0.00281695	0.0290051
SeqId_21614_2	GEMIN6	Gem-associated protein 6	79833	Q8WXD5	0.14495	1.9109	0.638001	0.656809	3.16499	0.00290637	0.0298238
SeqId_13660_76	ANGPT2	Angiopoietin-2	285	O15123	0.144799	0.315711	0.10552	0.108295	0.523127	0.00293618	0.0300629
SeqId_8356_88	OXT	Oxytocin-neurophysin 1	5020	P01178	0.14475	0.452097	0.151157	0.154975	0.749219	0.00294597	0.0300786
SeqId_24712_6	GTPBP10	GTP-binding protein 10	85865	A4D1E9	0.144473	1.1652	0.390344	0.397923	1.93249	0.00300161	0.0305611
SeqId_10672_75	SFTPB	Pulmonary surfactant-associated protein B	6439	P07988	0.144153	0.474913	0.159456	0.161477	0.788349	0.00306706	0.0311405
SeqId_14337_1	TRAPPC3	Coiled-coil domain-containing transmembrane protein C7orf53	27095	O43617	0.143986	1.31993	0.443702	0.44776	2.19209	0.00310177	0.0313262
SeqId_24289_1	LSMEM1	Trafficking protein particle complex subunit 3	286006	Q8N8F7	0.143982	1.90617	0.64079	0.646601	3.16575	0.00310254	0.0313262
SeqId_8800_14	TTC17	Tetratricopeptide repeat protein 17	55761	Q96AE7	0.144011	1.32208	0.444349	0.448643	2.19552	0.00309666	0.0313262
SeqId_6172_7	UBC	Trafficking protein particle complex subunit 5	7316	P0CG48	0.143774	1.03065	0.346982	0.348601	1.71269	0.00314639	0.0315939
SeqId_8671_378	TRAPPC5	PolyUbiquitin K63-linked	126003	Q8IUR0	0.143786	1.68686	0.567855	0.570649	2.80306	0.00314385	0.0315939
SeqId_23212_8	EURL	Protein EURL homolog	54149	Q9NYK6	0.143742	0.80382	0.270679	0.271759	1.33588	0.00315318	0.0316185
SeqId_5638_23	COLGALT1	Procollagen galactosyltransferase 1	79709	Q8NBJ5	0.143661	1.1895	0.400783	0.401699	1.9773	0.00317036	0.0317471
SeqId_8389_8	LRRC74A	Leucine-rich repeat-containing protein 74A	145497	Q0VAA2	0.143296	1.33922	0.452404	0.449955	2.22849	0.00324898	0.0323567
SeqId_10012_5	SPDEF	Short-chain specific acyl-CoA dehydrogenase, mitochondrial	25803	O95238	0.143085	1.6969	0.574093	0.568431	2.82537	0.00329524	0.032591
SeqId_16927_9	F13A1|F13B	Coagulation factor XIII	2162|2165	P00488|P05160	0.143115	0.934819	0.316199	0.313282	1.55636	0.00328855	0.032591
SeqId_17393_13	ACADS	Fibroblast growth factor receptor-like 1	35	P16219	0.14312	1.87923	0.635619	0.629822	3.12864	0.00328748	0.032591
SeqId_6104_1	FGFRL1	SAM pointed domain-containing Ets transcription factor	53834	Q8N441	0.143066	1.53828	0.520499	0.515161	2.5614	0.00329934	0.032591
SeqId_7867_154	ST6GALNAC1	Alpha-N-acetylgalactosaminide alpha-2,6-sialyltransferase 1	55808	Q9NSC7	0.143085	1.15505	0.390773	0.386921	1.92317	0.00329517	0.032591
SeqId_4771_10	SMPDL3A	Acid sphingomyelinase-like phosphodiesterase 3a	10924	Q92484	0.143009	0.813582	0.275399	0.272242	1.35492	0.003312	0.0326718
SeqId_8660_33	OLFML3	Olfactomedin-like protein 3	56944	Q9NRN5	0.142695	0.779572	0.26448	0.259695	1.29945	0.00338236	0.033231
SeqId_21452_3	DNM1L	Dynamin-1-like protein	10059	O00429	0.142558	0.651384	0.221207	0.216568	1.0862	0.00341332	0.0334849
SeqId_5649_83	PSG4	Pregnancy-specific beta-1-glycoprotein 4	5672	Q00888	0.142293	0.196513	0.0668614	0.0650861	0.327939	0.0034741	0.0339493
SeqId_6471_53	CFHR4	Complement factor H-related protein 4	10877	Q92496	0.142149	0.246433	0.0839336	0.0814488	0.411418	0.00350777	0.0342256
SeqId_7225_51	MMGT1	Membrane magnesium transporter 1	93380	Q8N4V1	0.142112	1.267	0.431646	0.418529	2.11547	0.00351646	0.0342256
SeqId_17706_4	PPP1R1A	Protein phosphatase 1 regulatory subunit 1A	5502	Q13522	0.141805	1.71631	0.586009	0.56442	2.8682	0.00358877	0.034606
SeqId_3418_12	CAMK1D	Calcium/calmodulin-dependent protein kinase type 1D	57118	Q8IU85	0.141661	1.04365	0.356709	0.342485	1.74482	0.00362323	0.0348461
SeqId_14663_44	RNF8	E3 ubiquitin-protein ligase RNF8	9025	O76064	0.141634	0.918881	0.314125	0.30142	1.53634	0.00362974	0.0348627
SeqId_13739_3	FLRT1	Leucine-rich repeat transmembrane protein FLRT1	23769	Q9NZU1	0.141533	1.23598	0.422837	0.404832	2.06714	0.00365423	0.0350057
SeqId_20535_68	IL17RE	Interleukin-17 receptor E	132014	Q8NFR9	0.141483	0.664462	0.227398	0.217476	1.11145	0.00366636	0.0350319
SeqId_7997_118	DOC2B	Double C2-like domain-containing protein beta	8447	Q14184	0.141445	0.944341	0.323269	0.308905	1.57978	0.00367556	0.0350717
SeqId_18411_83	ARL15	ADP-ribosylation factor-like protein 15	54622	Q9NXU5	0.141184	1.30732	0.44837	0.425977	2.18866	0.00373975	0.0355911
SeqId_11286_78	SELENOS	Selenoprotein S	55829	Q9BQE4	0.141136	0.433859	0.148851	0.141269	0.726448	0.00375147	0.0356561
SeqId_12894_3	PAXIP1	PAX-interacting protein 1	22976	Q6ZW49	0.141116	1.85699	0.637203	0.604472	3.10951	0.00375651	0.0356575
SeqId_25251_6	ENPP3	Ectonucleotide pyrophosphatase/phosphodiesterase family member 3	5169	O14638	0.140928	1.36984	0.470683	0.444641	2.29504	0.00380349	0.0359163
SeqId_5658_64	F13B	Coagulation factor XIII B chain	2165	P05160	0.140265	0.981747	0.338958	0.315472	1.64802	0.00397336	0.0372791
SeqId_21122_3	DBNDD2	Dysbindin domain-containing protein 2	55861	Q9BQY9	0.140203	0.993606	0.34321	0.318975	1.66824	0.0039898	0.0373852
SeqId_25917_12	HEXA	Beta-hexosaminidase alpha chain	3073	P06865	0.140174	1.47476	0.509516	0.473229	2.4763	0.00399735	0.0374078
SeqId_4549_78	FUT5	Alpha-(1,3)-fucosyltransferase 5	2527	Q11128	0.139928	0.607778	0.210358	0.194286	1.02127	0.00406252	0.0378234
SeqId_9003_99	MARCO	Macrophage receptor MARCO	8685	Q9UEW3	0.139868	0.901459	0.31214	0.2879	1.51502	0.00407845	0.0378967
SeqId_11396_39	DNAI1	Dynein intermediate chain 1, axonemal	27019	Q9UI46	0.139791	1.96677	0.681395	0.62738	3.30616	0.00409899	0.037969
SeqId_3450_4	KLK6	Kallikrein-6	5653	Q92876	0.139764	1.01073	0.350243	0.322274	1.69919	0.00410648	0.0379901
SeqId_5456_59	CNDP1	Beta-Ala-His dipeptidase	84735	Q96KN2	0.139741	0.54596	0.18922	0.174018	0.917901	0.00411267	0.0379992
SeqId_21599_6	CTH	Cystathionine gamma-lyase	1491	P32929	0.139516	0.410159	0.142387	0.130274	0.690043	0.00417364	0.038465
SeqId_3053_49	FLT3LG	Fms-related tyrosine kinase 3 ligand	2323	P49771	0.139089	2.02091	0.703758	0.63756	3.40425	0.00429186	0.0394051
SeqId_23178_95	HNMT	Histamine N-methyltransferase	3176	P50135	0.139005	1.15016	0.400778	0.362372	1.93796	0.00431542	0.0395716
SeqId_13576_15	GSTP1	Glutathione S-transferase P	2950	P09211	0.138851	0.888407	0.309919	0.279213	1.4976	0.0043591	0.0398718
SeqId_16292_288	GIP	Gastric inhibitory polypeptide	2695	P09681	0.13876	1.06701	0.372473	0.334856	1.79916	0.00438503	0.0400587
SeqId_5879_51	DCTN2	Dynactin subunit 2	10540	Q13561	0.138645	1.93565	0.676269	0.606339	3.26496	0.00441789	0.040258
SeqId_8918_64	PTK2B	Protein-tyrosine kinase 2-beta	2185	Q14289	0.138552	1.08132	0.378046	0.338209	1.82443	0.00444489	0.0404535
SeqId_21901_14	ITGA3|ITGB1	Integrin a3b1	3675|3688	P26006|P05556	0.137904	1.26831	0.445543	0.392522	2.14409	0.00463581	0.0420378
SeqId_15440_57	PCSK2	Neuroendocrine convertase 2	5126	P16519	0.137829	2.01258	0.707391	0.622092	3.40307	0.0046584	0.0421132
SeqId_10479_18	MMP10	Stromelysin-2	4319	P09238	0.137792	0.724352	0.254669	0.223761	1.22494	0.00466966	0.042131
SeqId_22534_14	PPP4C	Serine/threonine-protein phosphatase 4 catalytic subunit	5531	P60510	0.137511	0.925483	0.326059	0.284564	1.5664	0.00475512	0.0428299
SeqId_7850_1	COX4I2	Cytochrome c oxidase subunit 4 isoform 2, mitochondrial	84701	Q96KJ9	0.137305	1.7393	0.613717	0.532944	2.94566	0.00481908	0.043271
SeqId_13947_371	NUDT12	Peroxisomal NADH pyrophosphatase NUDT12	83594	Q9BQG2	0.137245	1.50292	0.530544	0.460056	2.54579	0.00483757	0.0433149
SeqId_21562_3	SCGB1D1	Secretoglobin family 1D member 1	10648	O95968	0.13723	0.816047	0.288105	0.249732	1.38236	0.00484248	0.0433149
SeqId_18842_24	UBE2D2	Ubiquitin-conjugating enzyme E2 D2	7322	P62837	0.137197	0.589105	0.208033	0.180184	0.998027	0.00485258	0.0433521
SeqId_13932_45	ARHGEF7	Rho guanine nucleotide exchange factor 7	8874	Q14155	0.13693	1.57339	0.556724	0.479067	2.66772	0.00493686	0.0437831
SeqId_13054_87	PFN2	Profilin-2	5217	P35080	0.136857	1.30972	0.463679	0.398282	2.22115	0.00496035	0.043938
SeqId_23567_37	GNAQ	Guanine nucleotide-binding protein G(q) subunit alpha	2776	P50148	0.136653	0.75631	0.268164	0.229193	1.28343	0.00502582	0.0443562
SeqId_17820_170	MLF1	BPI fold-containing family A member 2	4291	P58340	0.136572	0.791275	0.280731	0.239454	1.3431	0.00505215	0.0444753
SeqId_5695_5	BPIFA2	Myeloid leukemia factor 1	140683	Q96DR5	0.13657	1.17636	0.417357	0.35598	1.99674	0.00505256	0.0444753
SeqId_13107_9	LYPD3	Ly6/PLAUR domain-containing protein 3	27076	O95274	0.13631	0.624256	0.221908	0.18806	1.06045	0.00513769	0.0449625
SeqId_13119_26	SERPINA10	Protein Z-dependent protease inhibitor	51156	Q9UK55	0.136267	0.639091	0.227255	0.192387	1.0858	0.00515177	0.0450317
SeqId_14043_12	EEA1	Early endosome antigen 1	8411	Q15075	0.136225	1.72994	0.615348	0.520382	2.93951	0.00516591	0.0450719
SeqId_6473_55	BPIFA1	BPI fold-containing family A member 1	51297	Q9NP55	0.136054	1.29336	0.460641	0.387897	2.19882	0.00522276	0.0454343
SeqId_11325_8	BTG2	Protein BTG2	7832	P78543	0.135503	1.52061	0.543824	0.451644	2.58958	0.00541006	0.0466905
SeqId_3054_3	HP	Haptoglobin	3240	P00738	0.135497	0.359397	0.128538	0.106735	0.612058	0.00541199	0.0466905
SeqId_19631_13	KNG1	Kininostatin	3827	P01042	0.135456	0.271254	0.0970443	0.0804986	0.46201	0.0054264	0.0467594
SeqId_8048_9	FTMT	Ferritin, mitochondrial	94033	Q8N4E7	0.135131	0.677316	0.242911	0.199837	1.1548	0.00553996	0.0476286
SeqId_4929_55	SHBG	Sex hormone-binding globulin#	6462	P04278	0.135017	0.373315	0.134	0.109918	0.636712	0.00558016	0.0479144
SeqId_24266_2	MEF2D	Myocyte-specific enhancer factor 2D	4209	Q14814	0.134869	1.81466	0.652093	0.532874	3.09645	0.00563296	0.0480514
SeqId_25307_8	WDR18	WD repeat-containing protein 18	57418	Q9BV38	0.134879	0.59711	0.214553	0.175372	1.01885	0.00562948	0.0480514
SeqId_8597_1	TMEM9	Transmembrane protein 9#	252839	Q9P0T7	0.134837	1.27291	0.457526	0.373571	2.17225	0.00564446	0.0480702
SeqId_21547_6	FAM20C	Dentin matrix protein 4	56975	Q8IXL6	0.134818	1.19042	0.427938	0.349241	2.0316	0.00565126	0.0480719
SeqId_2939_10	ARTN	Artemin	9048	Q5T4W7	0.134763	0.882045	0.317214	0.258511	1.50558	0.00567112	0.0481458
SeqId_6617_12	FCRL6	Fc receptor-like protein 6	343413	Q6DN72	0.134739	2.21239	0.795795	0.648127	3.77665	0.00567975	0.0481458
SeqId_12332_7	EEF2K	C-C motif chemokine 3-like 1	29904	O00418	0.134695	0.603681	0.217216	0.176709	1.03065	0.00569561	0.0481755
SeqId_2783_18	CCL3L1	Eukaryotic elongation factor 2 kinase	414062	P16619	0.134693	1.49867	0.53926	0.438671	2.55867	0.00569647	0.0481755
SeqId_5019_16	UCHL1	Ubiquitin carboxyl-terminal hydrolase isozyme L1	7345	P09936	0.134531	0.620837	0.223666	0.181186	1.06049	0.00575514	0.0485029
SeqId_19242_21	PFDN1	Prefoldin subunit 1	5201	O60925	0.134504	1.35938	0.489836	0.396528	2.32223	0.00576491	0.0485291
SeqId_18449_33	PPIG	Peptidyl-prolyl cis-trans isomerase G	9360	Q13427	0.134428	1.01449	0.365773	0.295512	1.73348	0.00579284	0.0486519
SeqId_23226_42	ATP5PB	ATP synthase B chain, mitochondrial	515	P24539	0.134377	0.926745	0.334264	0.269698	1.58379	0.00581156	0.0487529
SeqId_7967_38	POTEM	Putative POTE ankyrin domain family member M	641455	A6NI47	0.134198	0.557741	0.201443	0.161773	0.95371	0.00587806	0.0491411
SeqId_11163_7	FAM162B	Protein FAM162B	221303	Q5T6X4	0.133936	1.56559	0.566582	0.451885	2.67929	0.00597624	0.0497338
SeqId_4374_45	GDF15	Growth/differentiation factor 15	9518	Q99988	0.133899	0.370399	0.134084	0.106837	0.633962	0.00599008	0.0497354
SeqId_8306_54	PRRG1	Transmembrane gamma-carboxyglutamic acid protein 1	5638	O14668	0.133906	1.22277	0.442618	0.352737	2.0928	0.0059876	0.0497354
*Simple linear regression models were used to correlate relative plasma abundance of 6,431 proteins with per doubling of log2 transformed CRP. Positively correlated proteins at FDR <0.05 are presented.
# Indicates proteins that overlap between AGP and CRP
FDR, false discovery rate

## Sheet: Supplemental Table S4
Supplemental Table S4. Proteins negatively correlated with CRP at FDR<0.05*
SomaLogic Sequence ID	Entrez gene symbol	Protein Full Name	Entrez gene ID	Uniprot ID	Pearson r	Abs Δ/2x pro	Standard Error	Lower 95% CI	Upper 95% CI	P value	Q value (FDR)
SeqId_5601_2	PGLYRP2	N-acetylmuramoyl-L-alanine amidase	114770	Q96PD5	-0.418256	-3.21867	0.341892	-3.89071	-2.54663	3.24029e-19	2.14743e-16
SeqId_18380_78	ALB	Serum albumin#	213	P02768	-0.416738	-4.11815	0.439367	-4.9818	-3.25451	4.48182e-19	2.51327e-16
SeqId_3449_58	SERPINA4	Kallistatin#	5267	P29622	-0.401333	-4.03048	0.449911	-4.91485	-3.14611	1.09949e-17	5.00954e-15
SeqId_5701_81	CLEC3B	Tetranectin	7123	P05452	-0.388786	-3.70597	0.429555	-4.55033	-2.86162	1.3212e-16	5.35086e-14
SeqId_14105_5	SERPINA4	Kallistatin#	5267	P29622	-0.386153	-4.25052	0.496627	-5.22671	-3.27432	2.19647e-16	8.42753e-14
SeqId_2999_6	LSAMP	Limbic system-associated membrane protein	4045	Q13449	-0.35738	-3.27307	0.418374	-4.09545	-2.45069	4.24836e-14	1.29044e-11
SeqId_2765_4	GDF11|MSTN	Growth/differentiation factor 11/8	10220|2660	O95390|O14793	-0.343238	-2.12229	0.284055	-2.68065	-1.56394	4.68042e-13	1.31232e-10
SeqId_5698_60	TNXB	Tenascin-X	7148	P22105	-0.334165	-2.0877	0.288009	-2.65383	-1.52157	2.04956e-12	5.33617e-10
SeqId_21491_7	AOC3	Vascular adhesion protein-1	8639	Q16853	-0.327636	-2.23517	0.315264	-2.85487	-1.61547	5.75911e-12	1.39946e-09
SeqId_5532_53	FGFR1	Fibroblast growth factor receptor 1	2260	P11362	-0.323081	-2.64678	0.37921	-3.39218	-1.90138	1.16698e-11	2.74428e-09
SeqId_13114_50	LUM	Lumican	4060	P51884	-0.321801	-2.52294	0.363072	-3.23661	-1.80926	1.4201e-11	3.23517e-09
SeqId_9986_14	NPW	Neuropeptide W	283869	Q8N729	-0.318418	-0.777178	0.113167	-0.999625	-0.554731	2.37537e-11	4.94756e-09
SeqId_20550_38	NTM	Neurotrimin	50863	Q9P121	-0.3182	-2.0933	0.305044	-2.69292	-1.49369	2.45502e-11	4.97141e-09
SeqId_8900_28	NEO1	Neogenin	4756	Q92859	-0.317993	-2.47578	0.361042	-3.18547	-1.7661	2.53284e-11	4.99037e-09
SeqId_2974_61	CNTN1	Contactin-1	1272	Q12860	-0.311566	-2.277	0.339666	-2.94467	-1.60934	6.60358e-11	1.23436e-08
SeqId_4297_62	SPON1	Spondin-1	10418	Q9HCB6	-0.309305	-2.8596	0.430025	-3.70488	-2.01432	9.19982e-11	1.63577e-08
SeqId_13460_4	CHAD	Chondroadherin	1101	O15335	-0.308703	-1.1146	0.167975	-1.44478	-0.78442	1.00452e-10	1.73417e-08
SeqId_8428_102	NTM	Neurotrimin	50863	Q9P121	-0.308578	-2.20855	0.332985	-2.86308	-1.55401	1.0229e-10	1.73417e-08
SeqId_18896_23	HS6ST3	Heparan-sulfate 6-O-sulfotransferase 3	266722	Q8IZP7	-0.304308	-2.69698	0.412929	-3.50866	-1.88531	1.89573e-10	3.00432e-08
SeqId_8958_51	CHL1	Neural cell adhesion molecule L1-like protein	10752	O00533	-0.300474	-2.90272	0.450675	-3.78859	-2.01685	3.27119e-10	4.86673e-08
SeqId_3601_54	CHL1	Neural cell adhesion molecule L1-like protein	10752	O00533	-0.296051	-1.84096	0.290517	-2.41202	-1.26991	6.077e-10	8.51948e-08
SeqId_19563_3	SEZ6L	Seizure 6-like protein	23544	Q9BYH1	-0.294226	-2.37121	0.376737	-3.11175	-1.63068	7.82204e-10	1.05598e-07
SeqId_16288_17	EPHA4	Ephrin type-A receptor 4	2043	P54764	-0.294079	-2.10196	0.334142	-2.75876	-1.44515	7.98313e-10	1.05813e-07
SeqId_2278_61	TIMP2	Metalloproteinase inhibitor 2#	7077	P16035	-0.292475	-2.44418	0.390875	-3.2125	-1.67585	9.95014e-10	1.25063e-07
SeqId_3041_55	MRC2	C-type mannose receptor 2	9902	Q9UBG0	-0.292079	-1.83976	0.294653	-2.41895	-1.26058	1.05039e-09	1.29785e-07
SeqId_5682_13	VASN	Vasorin	114990	Q6EMK4	-0.291756	-3.00942	0.482567	-3.95798	-2.06086	1.09785e-09	1.33388e-07
SeqId_19553_14	STX1A	Syntaxin-1A	6804	Q16623	-0.286023	-2.79984	0.458787	-3.70166	-1.89803	2.38094e-09	2.79953e-07
SeqId_4160_49	MMP2	72 kDa type IV collagenase#	4313	P08253	-0.28188	-2.08952	0.34787	-2.77332	-1.40573	4.12164e-09	4.76932e-07
SeqId_13416_8	TMEM132D	Transmembrane protein 132D	121256	Q14C87	-0.279181	-1.2514	0.210525	-1.66522	-0.837584	5.86444e-09	6.67996e-07
SeqId_13124_20	ISLR2	Immunoglobulin superfamily containing leucine-rich repeat protein 2	57611	Q6UXK2	-0.274683	-1.93	0.330448	-2.57955	-1.28046	1.04664e-08	1.09e-06
SeqId_11237_49	PCOLCE	Procollagen C-endopeptidase enhancer 1	5118	Q15113	-0.274476	-1.77185	0.303617	-2.36865	-1.17504	1.07466e-08	1.10342e-06
SeqId_5496_49	SPON1	Spondin-1	10418	Q9HCB6	-0.272823	-2.0078	0.346302	-2.68851	-1.32709	1.32578e-08	1.32396e-06
SeqId_15467_10	CTHRC1	Collagen triple helix repeat-containing protein 1	115908	Q96CG8	-0.272568	-1.43343	0.247485	-1.91989	-0.946955	1.36931e-08	1.34896e-06
SeqId_11278_4	COL11A2	Collagen alpha-2(XI) chain	1302	P13942	-0.272085	-0.782939	0.135436	-1.04916	-0.516719	1.45548e-08	1.41472e-06
SeqId_13666_222	CA10	Carbonic anhydrase-related protein 10	56934	Q9NS85	-0.271548	-1.58738	0.275178	-2.12829	-1.04648	1.55758e-08	1.49405e-06
SeqId_5301_7	CCL11	Eotaxin	6356	P51671	-0.271304	-0.984816	0.170887	-1.32072	-0.648911	1.60627e-08	1.52074e-06
SeqId_11354_21	PLCB1	1-phosphatidylinositol 4,5-bisphosphate phosphodiesterase beta-1	23236	Q9NQ66	-0.270183	-1.21994	0.212634	-1.63791	-0.801976	1.84903e-08	1.70341e-06
SeqId_7173_141	TMEM132C	Transmembrane protein 132C	92293	Q8N3T6	-0.27022	-1.36383	0.237679	-1.83103	-0.896638	1.84039e-08	1.70341e-06
SeqId_3283_21	TGFBI	Transforming growth factor-beta-induced protein ig-h3	7045	Q15582	-0.269435	-1.7687	0.309205	-2.37649	-1.16091	2.03049e-08	1.82745e-06
SeqId_3298_52	CNTN4	Contactin-4	152330	Q8IWV2	-0.269188	-2.12011	0.371005	-2.84938	-1.39084	2.09406e-08	1.86167e-06
SeqId_6557_50	LRRC15	Leucine-rich repeat-containing protein 15	131578	Q8TF66	-0.267592	-1.17468	0.206884	-1.58134	-0.76802	2.55413e-08	2.24332e-06
SeqId_11140_56	COL1A1	Collagen alpha-1(I) chain	1277	P02452	-0.26571	-1.33496	0.236904	-1.80063	-0.869288	3.22225e-08	2.79645e-06
SeqId_16858_384	RCN3	Neural cell adhesion molecule 1, 120 kDa isoform	57333	Q96D15	-0.264916	-2.01496	0.358731	-2.7201	-1.30982	3.55261e-08	3.01145e-06
SeqId_4498_62	NCAM1	Reticulocalbin-3	4684	P13591	-0.264984	-1.97816	0.352082	-2.67023	-1.28609	3.52289e-08	3.01145e-06
SeqId_8289_8	GPNMB	Transmembrane glycoprotein NMB	10457	Q14956	-0.26402	-2.39951	0.428753	-3.24229	-1.55673	3.96438e-08	3.32188e-06
SeqId_15503_20	LEFTY2	Left-right determination factor 2	7044	O00292	-0.263582	-1.38456	0.24784	-1.87173	-0.89739	4.18234e-08	3.46469e-06
SeqId_15570_99	CR2	Complement receptor type 2	1380	P20023	-0.263336	-0.890606	0.159581	-1.20429	-0.576925	4.30922e-08	3.52969e-06
SeqId_13126_52	DSC2	Desmocollin-2	1824	Q02487	-0.262795	-2.0773	0.37304	-2.81057	-1.34404	4.60275e-08	3.72823e-06
SeqId_5116_62	ROBO2	Roundabout homolog 2	6092	Q9HCK4	-0.262656	-2.40935	0.432915	-3.26031	-1.55839	4.68134e-08	3.75022e-06
SeqId_7957_2	SCG3	Secretogranin-3	29106	Q8WXD2	-0.258411	-1.57681	0.288319	-2.14354	-1.01007	7.80584e-08	6.05367e-06
SeqId_3457_57	POSTN	Periostin	10631	Q15063	-0.257659	-1.49045	0.273381	-2.02783	-0.95308	8.53753e-08	6.48319e-06
SeqId_3344_60	SERPINC1	Antithrombin-III	462	P01008	-0.257363	-2.9261	0.537371	-3.98238	-1.86981	8.84368e-08	6.64643e-06
SeqId_15569_15	COL2A1	Collagen Type II	1280	P02458	-0.254222	-2.32528	0.432679	-3.17577	-1.47478	1.28137e-07	9.53179e-06
SeqId_16607_78	GSN	Gelsolin	2934	P06396	-0.254089	-2.62918	0.489502	-3.59137	-1.66699	1.30155e-07	9.58411e-06
SeqId_13690_26	BGN	Biglycan#	633	P21810	-0.253393	-0.90945	0.169819	-1.24326	-0.575644	1.41204e-07	1.02937e-05
SeqId_6451_64	ASPN	Asporin	54829	Q9BXN1	-0.253039	-1.82589	0.341451	-2.49706	-1.15471	1.47149e-07	1.0621e-05
SeqId_3290_50	CD109	CD109 antigen	135228	Q6YHK3	-0.252947	-1.81549	0.33964	-2.48311	-1.14788	1.48748e-07	1.06311e-05
SeqId_8275_31	PEAR1	Platelet endothelial aggregation receptor 1	375033	Q5VY43	-0.251939	-2.43391	0.45728	-3.33277	-1.53506	1.67273e-07	1.18391e-05
SeqId_16785_45	DEFA5	Defensin-5	1670	Q01523	-0.250264	-1.00177	0.189556	-1.37437	-0.629169	2.03055e-07	1.39648e-05
SeqId_15514_26	BCHE	Cholinesterase	590	P06276	-0.249466	-1.67094	0.317255	-2.29455	-1.04732	2.22597e-07	1.50253e-05
SeqId_20161_41	NCAM1	Neural cell adhesion molecule 1	4684	P13591	-0.249504	-1.78358	0.338588	-2.44913	-1.11804	2.21632e-07	1.50253e-05
SeqId_8885_6	CACNA2D3	Voltage-dependent calcium channel subunit alpha-2/delta-3	55799	Q8IZS8	-0.249116	-1.89754	0.360819	-2.60679	-1.1883	2.31723e-07	1.53569e-05
SeqId_8239_223	BCHE	Cholinesterase	590	P06276	-0.248446	-1.63287	0.311384	-2.24495	-1.0208	2.50207e-07	1.64325e-05
SeqId_10833_64	HHIP	Complement C1q tumor necrosis factor-related protein 3	64399	Q96QV1	-0.246276	-2.62129	0.504565	-3.61309	-1.62948	3.20381e-07	2.0644e-05
SeqId_7251_64	C1QTNF3	Hedgehog-interacting protein	114899	Q9BXJ4	-0.246152	-2.46073	0.473914	-3.39228	-1.52918	3.24908e-07	2.0644e-05
SeqId_15559_5	ANTXR2	Anthrax toxin receptor 2	118429	P58335	-0.245544	-1.32769	0.256374	-1.83163	-0.823742	3.48063e-07	2.1687e-05
SeqId_20530_2	SEMA6D	Semaphorin-6D	80031	Q8NFY4	-0.24466	-1.93564	0.375206	-2.67316	-1.19811	3.84552e-07	2.37575e-05
SeqId_12008_3	CD7	T-cell antigen CD7	924	P09564	-0.244395	-1.05813	0.205345	-1.46177	-0.654491	3.96198e-07	2.42713e-05
SeqId_2665_26	TNFRSF17	Tumor necrosis factor receptor superfamily member 17	608	Q02223	-0.244317	-1.4452	0.280557	-1.99668	-0.893722	3.99681e-07	2.42806e-05
SeqId_5688_65	CBLN4	Cerebellin-4	140689	Q9NTU7	-0.24424	-1.45322	0.282209	-2.00795	-0.898496	4.03154e-07	2.42892e-05
SeqId_15521_4	CLSTN1	Calsyntenin-1	22883	O94985	-0.241629	-1.8607	0.36549	-2.57912	-1.14227	5.39752e-07	3.12285e-05
SeqId_15539_15	SLITRK1	SLIT and NTRK-like protein 1	114798	Q96PX8	-0.241475	-1.25502	0.246685	-1.73992	-0.77012	5.49038e-07	3.12694e-05
SeqId_20187_10	ITGAV|ITGB3	Integrin alpha V beta 3	3685|3690	P06756|P05106	-0.241327	-0.984636	0.193665	-1.36532	-0.603956	5.58163e-07	3.15427e-05
SeqId_8528_74	ISLR2	Immunoglobulin superfamily containing leucine-rich repeat protein 2	57611	Q6UXK2	-0.241241	-1.21863	0.23978	-1.68996	-0.747309	5.63499e-07	3.15993e-05
SeqId_16907_3	CADM2	Cell adhesion molecule 2	253559	Q8N3J6	-0.239966	-1.6304	0.32261	-2.26454	-0.996259	6.4888e-07	3.60616e-05
SeqId_5358_3	OMD	Osteomodulin	4958	Q99983	-0.239909	-0.911727	0.180451	-1.26643	-0.557024	6.52967e-07	3.60616e-05
SeqId_3035_80	IL19	Interleukin-19	29949	Q9UHD0	-0.239249	-1.54035	0.305761	-2.14137	-0.939328	7.0222e-07	3.82029e-05
SeqId_4467_49	SPARCL1	SPARC-like protein 1	8404	Q14515	-0.238814	-1.53818	0.305919	-2.13951	-0.936847	7.36527e-07	3.96536e-05
SeqId_3320_49	IGFBP7	Beta-1,4-galactosyltransferase 2	3490	Q16270	-0.23742	-1.49805	0.299794	-2.08734	-0.908762	8.57902e-07	4.49936e-05
SeqId_9595_11	B4GALT2	Insulin-like growth factor-binding protein 7	8704	O60909	-0.237478	-2.5267	0.505517	-3.52037	-1.53302	8.52497e-07	4.49936e-05
SeqId_4831_4	SELL	L-Selectin	6402	P14151	-0.237194	-2.16457	0.433618	-3.01692	-1.31223	8.79359e-07	4.57895e-05
SeqId_7190_50	EPHA4	Ephrin type-A receptor 4	2043	P54764	-0.236781	-1.22803	0.24646	-1.71249	-0.743578	9.19794e-07	4.75553e-05
SeqId_9296_15	PTPRD	Receptor-type tyrosine-protein phosphatase delta	5789	P23468	-0.236553	-1.19648	0.240372	-1.66896	-0.723988	9.42855e-07	4.84043e-05
SeqId_3331_8	RGMB	RGM domain family member B	285704	Q6NW40	-0.236388	-2.09566	0.421328	-2.92384	-1.26747	9.59903e-07	4.89349e-05
SeqId_10907_116	NTM	Neurotrimin	50863	Q9P121	-0.236106	-1.13143	0.22776	-1.57913	-0.683735	9.8972e-07	5.01046e-05
SeqId_7218_87	ATP1B2	Sodium/potassium-transporting ATPase subunit beta-2#	482	P14415	-0.23529	-0.939319	0.189782	-1.31237	-0.566273	1.08116e-06	5.38361e-05
SeqId_9326_33	ITIH2	Inter-alpha-trypsin inhibitor heavy chain H2#	3698	P19823	-0.234805	-2.63746	0.534043	-3.68721	-1.58772	1.13924e-06	5.61152e-05
SeqId_12975_11	KRT20	Keratin, type I cytoskeletal 20	54474	P35900	-0.234731	-0.957165	0.193875	-1.33826	-0.576075	1.14833e-06	5.61832e-05
SeqId_6965_19	CNTNAP2	Contactin-associated protein-like 2	26047	Q9UHC6	-0.234361	-1.85216	0.375783	-2.59082	-1.1135	1.19505e-06	5.76946e-05
SeqId_4866_59	NTRK2	BDNF/NT-3 growth factors receptor	4915	Q16620	-0.234219	-1.07446	0.218138	-1.50325	-0.645681	1.21347e-06	5.81987e-05
SeqId_5457_5	COLEC12	Collectin-12	81035	Q5KU26	-0.232719	-1.29191	0.264073	-1.81099	-0.772839	1.42512e-06	6.7462e-05
SeqId_5080_131	GPNMB	Transmembrane glycoprotein NMB#	10457	Q14956	-0.232576	-1.67273	0.342135	-2.34525	-1.00021	1.44706e-06	6.80584e-05
SeqId_4469_78	CHST15	Carbohydrate sulfotransferase 15	51363	Q7LFX5	-0.232389	-1.97573	0.404453	-2.77074	-1.18071	1.47621e-06	6.89843e-05
SeqId_6431_68	PCYOX1	Prenylcysteine oxidase 1#	51449	Q9UHG3	-0.231399	-1.3864	0.285096	-1.9468	-0.826004	1.64028e-06	7.61633e-05
SeqId_3505_6	LTA|LTB	Lymphotoxin alpha1:beta2	4049|4050	P01374|Q06643	-0.230473	-1.26516	0.261267	-1.77872	-0.751596	1.80934e-06	8.2438e-05
SeqId_21887_2	CBLN2	Cerebellin-2	147381	Q8IUK8	-0.229396	-1.22105	0.253408	-1.71916	-0.722936	2.02698e-06	9.06545e-05
SeqId_9769_48	DNER	Delta and Notch-like epidermal growth factor-related receptor	92737	Q8NFT8	-0.228929	-1.28847	0.267976	-1.81522	-0.761723	2.12902e-06	9.4064e-05
SeqId_4763_31	AFM	Afamin#	173	P43652	-0.228218	-1.92749	0.402198	-2.71807	-1.13691	2.29393e-06	0.00010074
SeqId_2475_1	KIT	Mast/stem cell growth factor receptor Kit	3815	P10721	-0.227708	-1.42926	0.29894	-2.01688	-0.84165	2.41953e-06	0.000105619
SeqId_6904_14	LRRTM2	Leucine-rich repeat transmembrane neuronal protein 2	26045	O43300	-0.22714	-1.41012	0.295715	-1.9914	-0.828849	2.56732e-06	0.000110093
SeqId_15622_13	OPCML	Opioid-binding protein/cell adhesion molecule	4978	Q14982	-0.226021	-1.36976	0.288751	-1.93735	-0.80218	2.8838e-06	0.000122226
SeqId_2687_2	MIA	Melanoma-derived growth regulatory protein#	8190	Q16674	-0.225878	-1.50368	0.317192	-2.12717	-0.880191	2.92677e-06	0.00012333
SeqId_9269_7	BTD	Biotinidase#	686	P43251	-0.225543	-2.44985	0.51759	-3.46725	-1.43245	3.03016e-06	0.000126228
SeqId_6081_52	PCOLCE2	Procollagen C-endopeptidase enhancer 2	26577	Q9UKZ9	-0.224489	-1.1946	0.253636	-1.69316	-0.696039	3.37818e-06	0.000137581
SeqId_20512_2	MCAM	Melanoma-associated antigen MUC18	4162	P43121	-0.224364	-2.18905	0.465049	-3.10317	-1.27492	3.42188e-06	0.000138586
SeqId_5111_15	NRXN3	Neurexin-3-beta	9369	Q9HDB5	-0.224123	-1.20376	0.256021	-1.70701	-0.700515	3.50766e-06	0.000141276
SeqId_13109_82	NEGR1	Neuronal growth regulator 1	257194	Q7Z3B1	-0.223196	-2.06168	0.440403	-2.92736	-1.196	3.85753e-06	0.000152834
SeqId_10702_1	COL28A1	Collagen alpha-1(XXVIII) chain	340267	Q2UY09	-0.223142	-1.6808	0.359134	-2.38673	-0.974868	3.87878e-06	0.000152845
SeqId_20521_83	CD28	CD28	940	P10747	-0.222771	-1.52703	0.32685	-2.16951	-0.88456	4.02855e-06	0.000157893
SeqId_6645_53	POSTN	Periostin	10631	Q15063	-0.221916	-1.09965	0.236325	-1.56418	-0.635112	4.39541e-06	0.000171351
SeqId_8794_13	DPEP1	Dipeptidase 1	1800	P16444	-0.22152	-1.35438	0.291618	-1.9276	-0.78116	4.57608e-06	0.000177004
SeqId_8982_65	THBS3	Thrombospondin-3	7059	P49746	-0.221492	-1.21704	0.262082	-1.73221	-0.701881	4.589e-06	0.000177004
SeqId_12077_32	MSTN	Growth/differentiation factor 8	2660	O14793	-0.221104	-1.75134	0.377836	-2.49404	-1.00865	4.77322e-06	0.000182182
SeqId_16323_8	NRXN3	Neurexin-3	9369	Q9Y4C0	-0.220983	-1.30926	0.282622	-1.8648	-0.753721	4.8319e-06	0.000183461
SeqId_3617_80	HGFAC	Hepatocyte growth factor activator	3083	Q04756	-0.220788	-1.04999	0.226867	-1.49594	-0.604051	4.92855e-06	0.000186161
SeqId_15526_33	GSS	Glutathione synthetase	2937	P48637	-0.220603	-2.36143	0.510674	-3.36524	-1.35762	5.02168e-06	0.000188701
SeqId_23654_6	ALG2	Alpha-1,3-mannosyltransferase ALG2	85365	Q9H553	-0.220415	-1.58663	0.343426	-2.26169	-0.911575	5.118e-06	0.000191335
SeqId_16620_26	LY75	Lymphocyte antigen 75	100526664	O60449	-0.219455	-0.928313	0.201857	-1.32509	-0.531532	5.63787e-06	0.000206533
SeqId_16900_29	MDGA1	MAM domain-containing glycosylphosphatidylinositol anchor protein 1	266727	Q8NFP4	-0.219462	-1.05215	0.228776	-1.50184	-0.602452	5.63378e-06	0.000206533
SeqId_9627_15	VIT	Vitrin	5212	Q6UXI7	-0.21896	-1.27674	0.27828	-1.82375	-0.729739	5.92526e-06	0.000215976
SeqId_7194_36	NPTN	Neuroplastin	27020	Q9Y639	-0.218182	-1.05478	0.230762	-1.50838	-0.601181	6.40532e-06	0.000232312
SeqId_16916_19	SLITRK6	SLIT and NTRK-like protein 6	84189	Q9H5Y7	-0.217728	-1.42202	0.311787	-2.03489	-0.809157	6.70221e-06	0.000240685
SeqId_8240_207	GPNMB	Transmembrane glycoprotein NMB	10457	Q14956	-0.217625	-1.60971	0.353114	-2.30381	-0.915612	6.77118e-06	0.00024197
SeqId_6387_61	DEFA5	Defensin-5	1670	Q01523	-0.216747	-0.740072	0.163036	-1.06054	-0.4196	7.3893e-06	0.000262771
SeqId_8773_172	EMILIN3	EMILIN-3	90187	Q9NT22	-0.216559	-1.58041	0.348477	-2.2654	-0.895425	7.52844e-06	0.000266419
SeqId_3292_75	CD48	CD48 antigen	962	P09326	-0.215731	-1.22398	0.270973	-1.75662	-0.691342	8.17244e-06	0.000282928
SeqId_23644_19	TKFC	Dihydroxyacetone kinase	26007	Q3LXA3	-0.215649	-0.987016	0.218599	-1.41671	-0.557326	8.23849e-06	0.000283295
SeqId_6049_64	PTPRS	Receptor-type tyrosine-protein phosphatase S	5802	Q13332	-0.214642	-1.8537	0.412568	-2.66467	-1.04274	9.09816e-06	0.000309933
SeqId_21768_9	MGAT5	Alpha-1,6-mannosylglycoprotein 6-beta-N-acetylglucosaminyltransferase A	4249	Q09328	-0.214569	-2.03467	0.453006	-2.92512	-1.14422	9.16368e-06	0.000310713
SeqId_14237_1	HSPA1A	Heat shock 70 kDa protein 1A#	3303	P0DMV8	-0.214273	-1.57876	0.352011	-2.27069	-0.886829	9.43434e-06	0.000316942
SeqId_18196_8	AFM	Afamin#	173	P43652	-0.213799	-1.84825	0.413055	-2.66017	-1.03633	9.88311e-06	0.000330495
SeqId_9005_16	PLXNA1	Plexin-A1	5361	Q9UIW2	-0.213402	-1.02278	0.22902	-1.47295	-0.572605	1.02737e-05	0.000341989
SeqId_15391_114	GAS6	Growth arrest-specific protein 6	2621	Q14393	-0.212997	-1.57875	0.354218	-2.27502	-0.882482	1.06886e-05	0.00035418
SeqId_2620_4	IL6ST	Interleukin-6 receptor subunit beta	3572	P40189	-0.212202	-1.83763	0.41392	-2.65125	-1.02401	1.1549e-05	0.000376887
SeqId_13731_14	C7	Complement component C7	730	P10643	-0.211821	-1.60001	0.361075	-2.30976	-0.890263	1.19837e-05	0.000385948
SeqId_3362_61	CHRDL1	Chordin-like protein 1	91851	Q9BU40	-0.211727	-1.75518	0.396276	-2.53412	-0.976235	1.20942e-05	0.000385948
SeqId_6383_90	TLL1	Tolloid-like protein 1	7092	O43897	-0.211348	-0.910144	0.205874	-1.31482	-0.505467	1.25467e-05	0.000395953
SeqId_18882_7	CLSTN2	ADP-dependent glucokinase	64084	Q9H4D0	-0.211206	-1.4363	0.325119	-2.07537	-0.797231	1.27194e-05	0.00039796
SeqId_6221_1	ADPGK	Calsyntenin-2	83440	Q9BRR6	-0.21121	-2.19491	0.496827	-3.1715	-1.21832	1.27154e-05	0.00039796
SeqId_5107_7	NOTCH1	Neurogenic locus notch homolog protein 1	4851	P46531	-0.210233	-2.06981	0.470786	-2.99521	-1.1444	1.39717e-05	0.000435271
SeqId_2711_6	CNTFR	Ciliary neurotrophic factor receptor subunit alpha	1271	P26992	-0.210153	-1.28507	0.292412	-1.85985	-0.710291	1.40798e-05	0.000436774
SeqId_21685_29	DCC	DCC	1630	P43146	-0.209335	-0.809555	0.184963	-1.17313	-0.44598	1.52311e-05	0.00046449
SeqId_2652_15	PLAUR	Urokinase plasminogen activator surface receptor	5329	Q03405	-0.209293	-1.47166	0.336308	-2.13273	-0.810594	1.52919e-05	0.00046449
SeqId_6022_57	NELL2	Protein kinase C-binding protein NELL2	4753	Q99435	-0.20888	-1.99944	0.457864	-2.89945	-1.09944	1.59095e-05	0.000479774
SeqId_21172_11	TLNRD1	Olfactomedin-like protein 3	59274	Q9H1K6	-0.208617	-1.17735	0.269963	-1.708	-0.646692	1.63142e-05	0.000485432
SeqId_8660_5	OLFML3	Mesoderm development candidate 1	56944	Q9NRN5	-0.208619	-1.48974	0.341591	-2.16119	-0.818291	1.63112e-05	0.000485432
SeqId_10464_6	ANTXR1	Anthrax toxin receptor 1	84168	Q9H6X2	-0.208389	-1.76128	0.40432	-2.55604	-0.966529	1.66733e-05	0.0004921
SeqId_6507_16	NCAM2	Neural cell adhesion molecule 2	4685	O15394	-0.206918	-1.21717	0.281489	-1.77048	-0.66386	1.91762e-05	0.000559178
SeqId_8091_16	MASP1	Mannan-binding lectin serine protease 1	5648	P48740	-0.206364	-0.902116	0.209214	-1.31336	-0.490874	2.02095e-05	0.000584631
SeqId_5092_51	JAG1	Protein jagged-1	182	P78504	-0.204863	-1.28704	0.300768	-1.87825	-0.695834	2.32783e-05	0.000662885
SeqId_5725_1	OMD	Osteomodulin	4958	Q99983	-0.204627	-0.848506	0.198525	-1.23874	-0.458274	2.37983e-05	0.000675056
SeqId_5632_6	CRTAC1	Cartilage acidic protein 1	55118	Q9NQ79	-0.204534	-1.20884	0.282968	-1.76506	-0.652625	2.40068e-05	0.000675712
SeqId_8043_153	COMP	Cartilage oligomeric matrix protein	1311	P49747	-0.204477	-1.23955	0.290239	-1.81006	-0.669039	2.41341e-05	0.000676682
SeqId_12386_11	RNPEP	Aminopeptidase B	6051	Q9H4A4	-0.204305	-1.38743	0.325153	-2.02657	-0.748296	2.45273e-05	0.000685072
SeqId_6478_2	IGLON5	IgLON family member 5	402665	A6NGN9	-0.204161	-1.05054	0.24638	-1.53483	-0.566238	2.48594e-05	0.000691698
SeqId_23038_63	UNC5B	Matrilin-2	219699	Q8IZJ1	-0.20395	-1.13747	0.267055	-1.6624	-0.612526	2.53548e-05	0.000694875
SeqId_3325_2	MATN2	Inactive tyrosine-protein kinase 7	4147	O00339	-0.203963	-1.53794	0.361055	-2.24765	-0.828235	2.53227e-05	0.000694875
SeqId_9525_1	PTK7	Netrin receptor UNC5B	5754	Q13308	-0.203958	-1.60057	0.375768	-2.3392	-0.861941	2.53352e-05	0.000694875
SeqId_14097_86	CHST15	Carbohydrate sulfotransferase 15	51363	Q7LFX5	-0.202385	-1.94386	0.460062	-2.84818	-1.03953	2.93285e-05	0.000800767
SeqId_9793_145	IGDCC4	Immunoglobulin superfamily DCC subclass member 4#	57722	Q8TDY8	-0.20226	-1.28298	0.303845	-1.88023	-0.685724	2.96714e-05	0.000807106
SeqId_20546_71	RTN4RL1	Reticulon-4 receptor-like 1	146760	Q86UN2	-0.202197	-1.20087	0.284492	-1.76009	-0.64166	2.98441e-05	0.000808787
SeqId_21813_171	MGAT5	Alpha-1,6-mannosylglycoprotein 6-beta-N-acetylglucosaminyltransferase A	4249	Q09328	-0.202075	-2.65884	0.630287	-3.89777	-1.41991	3.01828e-05	0.000814936
SeqId_5737_61	SEMA4D	Semaphorin-4D	10507	Q92854	-0.202025	-1.4873	0.352661	-2.18051	-0.794094	3.03222e-05	0.000815678
SeqId_7179_69	NFASC	Neurofascin	23114	O94856	-0.201327	-2.84782	0.677701	-4.17995	-1.5157	3.23428e-05	0.000864478
SeqId_4139_71	IL6R	Interleukin-6 receptor subunit alpha	3570	P08887	-0.200398	-1.18315	0.282915	-1.73926	-0.627032	3.5228e-05	0.000920473
SeqId_3461_58	BCAN	Brevican core protein	63827	Q96GW7	-0.197785	-1.71562	0.415888	-2.53312	-0.898132	4.47091e-05	0.00114361
SeqId_21688_50	ITGA4|ITGB1	Very Late Antigen-4	3676|3688	P13612|P05556	-0.197612	-1.4806	0.359242	-2.18675	-0.774458	4.54134e-05	0.00115353
SeqId_5108_72	NOTCH3	Neurogenic locus notch homolog protein 3	4854	Q9UM47	-0.196451	-1.56838	0.382881	-2.32099	-0.815769	5.04337e-05	0.00125912
SeqId_16307_22	UNC5D	Netrin receptor UNC5D	137970	Q6UXZ4	-0.195233	-0.968386	0.23794	-1.43609	-0.500678	5.62546e-05	0.00138079
SeqId_8288_27	APOH	Beta-2-glycoprotein 1	350	P02749	-0.19493	-1.90929	0.469888	-2.83293	-0.985658	5.78003e-05	0.00141397
SeqId_22578_17	ROBO2	GDNF family receptor alpha-2	6092	Q9HCK4	-0.194617	-1.05071	0.259019	-1.55986	-0.541573	5.94387e-05	0.00143006
SeqId_2515_14	GFRA2	Roundabout homolog 2	2675	O00451	-0.194627	-1.62425	0.400384	-2.41127	-0.837238	5.93831e-05	0.00143006
SeqId_11494_4	ELL2	RNA polymerase II elongation factor ELL2	22936	O00472	-0.194137	-1.37806	0.340589	-2.04754	-0.708582	6.20352e-05	0.00148274
SeqId_5140_56	UNC5D	Netrin receptor UNC5D	137970	Q6UXZ4	-0.193536	-1.08145	0.268144	-1.60853	-0.554376	6.54356e-05	0.00155383
SeqId_8080_24	MSMP	Prostate-associated microseminoprotein	692094	Q1L6U9	-0.191504	-0.863388	0.216435	-1.28882	-0.437952	7.82878e-05	0.00180607
SeqId_15394_79	UNC5B	Protein SET	219699	Q8IZJ1	-0.189646	-0.943649	0.23896	-1.41336	-0.473936	9.20858e-05	0.0020848
SeqId_5364_7	SET	Netrin receptor UNC5B	6418	Q01105	-0.189659	-1.48737	0.37662	-2.22767	-0.747064	9.19863e-05	0.0020848
SeqId_10980_11	ACHE	Acetylcholinesterase	43	P22303	-0.189387	-0.960848	0.24366	-1.4398	-0.481895	9.41847e-05	0.00210479
SeqId_6556_5	ENPP5	Amphoterin-induced protein 2	59084	Q9UJA9	-0.189359	-1.75276	0.444548	-2.62659	-0.87893	9.44126e-05	0.00210479
SeqId_6914_15	AMIGO2	Ectonucleotide pyrophosphatase/phosphodiesterase family member 5	347902	Q86SJ2	-0.189372	-0.974301	0.247092	-1.46	-0.488604	9.4303e-05	0.00210479
SeqId_12365_108	RUVBL1	RuvB-like 1	8607	Q9Y265	-0.188433	-1.72843	0.44061	-2.59452	-0.862339	0.000102295	0.00225979
SeqId_5586_66	MINPP1	Multiple inositol polyphosphate phosphatase 1	9562	Q9UNW1	-0.188342	-2.11339	0.539014	-3.17291	-1.05387	0.000103101	0.00226907
SeqId_17327_3	CNPY3	Protein canopy homolog 3	10695	Q9BT09	-0.188248	-1.02471	0.261486	-1.5387	-0.510719	0.000103948	0.00227562
SeqId_9191_8	TFF2	Trefoil factor 2	7032	Q03403	-0.188149	-0.746225	0.190526	-1.12073	-0.371717	0.00010484	0.00228827
SeqId_14101_2	CNTFR	Ciliary neurotrophic factor receptor subunit alpha	1271	P26992	-0.187709	-1.83105	0.468636	-2.75222	-0.909868	0.000108886	0.00236244
SeqId_8866_53	QPCTL	Glutaminyl-peptide cyclotransferase-like protein	54814	Q9NXS2	-0.187223	-1.04158	0.2673	-1.567	-0.516164	0.000113538	0.00244879
SeqId_22959_32	DKK4	Dickkopf-related protein 4	27121	Q9UBT3	-0.187013	-0.900139	0.23127	-1.35474	-0.445542	0.000115601	0.00248594
SeqId_19175_18	MARCKSL1	MARCKS-related protein	65108	P49006	-0.186862	-2.46007	0.632587	-3.70352	-1.21662	0.000117109	0.00251094
SeqId_2743_5	SHH	Sonic hedgehog protein	6469	Q15465	-0.186312	-0.982938	0.253528	-1.48129	-0.48459	0.000122753	0.00261638
SeqId_15667_39	BMP4	Bone morphogenetic protein 4	652	P12644	-0.186094	-0.837324	0.216231	-1.26236	-0.412288	0.000125058	0.00263489
SeqId_24909_40	PLCD1	1-phosphatidylinositol-4,5-bisphosphate phosphodiesterase delta-1	5333	P51178	-0.186128	-1.15064	0.297088	-1.73462	-0.566673	0.000124696	0.00263489
SeqId_19329_31	HIPK3	Homeodomain-interacting protein kinase 3	10114	Q9H422	-0.186028	-2.37026	0.612326	-3.57388	-1.16664	0.000125772	0.00263829
SeqId_4246_40	L1CAM	Neural cell adhesion molecule L1	3897	P32004	-0.185831	-0.809275	0.209294	-1.22068	-0.397874	0.000127895	0.00265628
SeqId_6367_66	FMOD	fibromodulin	2331	Q06828	-0.185536	-0.780685	0.202233	-1.17821	-0.383164	0.000131155	0.00270855
SeqId_11196_31	COL6A3	Collagen alpha-3(VI) chain	1293	P12111	-0.18476	-1.63826	0.426231	-2.47608	-0.800437	0.000140095	0.0028484
SeqId_8299_66	LILRA4	Leukocyte immunoglobulin-like receptor subfamily A member 4	23547	P59901	-0.184745	-1.24287	0.323387	-1.87853	-0.607199	0.000140271	0.0028484
SeqId_2819_23	CDH5	Cadherin-5	1003	P33151	-0.183015	-1.39928	0.367648	-2.12195	-0.676613	0.000162321	0.00324197
SeqId_2501_51	CDH1	Cadherin-1	999	P12830	-0.182203	-1.31296	0.346557	-1.99417	-0.631744	0.000173757	0.0034421
SeqId_5139_32	UNC5C	Cathepsin B#	8633	O95185	-0.181983	-1.03138	0.272576	-1.56717	-0.495592	0.00017699	0.00349151
SeqId_8007_19	CTSB	Netrin receptor UNC5C	1508	P07858	-0.181968	-1.02733	0.271528	-1.56106	-0.493599	0.000177209	0.00349151
SeqId_14136_234	CD93	Complement component C1q receptor	22918	Q9NPY3	-0.181127	-1.36098	0.36144	-2.07144	-0.650511	0.000190079	0.00370501
SeqId_4564_2	PLXNC1	Plexin-C1	10154	O60486	-0.181131	-1.02566	0.272382	-1.56107	-0.490253	0.00019001	0.00370501
SeqId_17377_1	AKR1C3	Aldo-keto reductase family 1 member C3	8644	P42330	-0.180836	-0.937734	0.249452	-1.42807	-0.447397	0.00019474	0.00378574
SeqId_24490_16	THAP4	THAP domain-containing protein 4	51078	Q8WY91	-0.180414	-0.926732	0.247122	-1.41249	-0.440976	0.000201678	0.00389981
SeqId_18931_40	SLIT3	Slit homolog 3 protein	6586	O75094	-0.179414	-0.817351	0.21921	-1.24824	-0.386461	0.000219052	0.00420234
SeqId_8474_6	ROR1	Inactive tyrosine-protein kinase transmembrane receptor ROR1	4919	Q01973	-0.179153	-0.772444	0.207478	-1.18027	-0.364614	0.000223821	0.00426019
SeqId_8407_84	NOTCH2	Neurogenic locus notch homolog protein 2	4853	Q04721	-0.179087	-1.51701	0.40762	-2.31825	-0.715765	0.000225024	0.00426651
SeqId_5487_7	SLAMF7	SLAM family member 7	57823	Q9NQ25	-0.178419	-0.717619	0.19357	-1.09811	-0.337126	0.000237716	0.00444346
SeqId_9234_8	TWSG1	Twisted gastrulation protein homolog 1	57045	Q9GZX9	-0.178482	-2.19471	0.591786	-3.35796	-1.03146	0.0002365	0.00444346
SeqId_21705_33	METRNL	Meteorin-like protein	284207	Q641Q3	-0.178203	-1.68178	0.454213	-2.57461	-0.788958	0.000241972	0.00451144
SeqId_3396_54	REN	Renin	5972	P00797	-0.178113	-0.65812	0.177837	-1.00769	-0.308554	0.000243768	0.00452181
SeqId_3324_51	LY9	T-lymphocyte surface antigen Ly-9	4063	Q9HBG7	-0.177562	-0.828603	0.224622	-1.27013	-0.387074	0.000254993	0.00468236
SeqId_22587_37	EPHA6	Ephrin type-A receptor 6	285220	Q9UF33	-0.177526	-0.827552	0.224384	-1.26861	-0.386491	0.000255737	0.00468423
SeqId_5109_24	NRCAM	Neuronal cell adhesion molecule	4897	Q92823	-0.177261	-1.52244	0.413433	-2.3351	-0.709771	0.000261322	0.00477453
SeqId_7210_25	APLP1	Amyloid-like protein 1	333	P51693	-0.177215	-0.886274	0.240741	-1.35949	-0.41306	0.000262309	0.00478059
SeqId_4430_44	COLEC11	Collectin-11	78989	Q9BWP8	-0.177036	-0.944051	0.256704	-1.44864	-0.43946	0.00026617	0.00483885
SeqId_3607_71	DKK3	Dickkopf-related protein 3	27122	Q9UBP4	-0.176871	-1.2527	0.340957	-1.9229	-0.582496	0.000269747	0.00487955
SeqId_5628_21	SEMA3G	Semaphorin-3G	56920	Q9NS98	-0.176265	-1.6203	0.442577	-2.49026	-0.750348	0.00028337	0.00511329
SeqId_8245_27	ICAM5	Intercellular adhesion molecule 5	7087	Q9UMF0	-0.17606	-1.05251	0.287834	-1.6183	-0.486731	0.000288112	0.00516053
SeqId_3538_26	DDC	Aromatic-L-amino-acid decarboxylase	1644	P20711	-0.175882	-1.73984	0.476296	-2.67607	-0.803606	0.000292294	0.0052226
SeqId_4232_19	IGF1R	Insulin-like growth factor 1 receptor	3480	P08069	-0.175727	-0.945708	0.25913	-1.45507	-0.436347	0.000295966	0.00527529
SeqId_18841_1	SERPINB13	Serpin B13	5275	Q9UIV8	-0.174405	-0.679601	0.187672	-1.0485	-0.310703	0.000329225	0.00578326
SeqId_3714_49	CKB|CKM	Creatine kinase M-type:Creatine kinase B-type heterodimer	1152|1158	P12277|P06732	-0.174088	-0.606259	0.167733	-0.935964	-0.276555	0.000337692	0.00587536
SeqId_3773_15	TEK	Angiopoietin-1 receptor, soluble	7010	Q02763	-0.174008	-1.54442	0.427496	-2.38473	-0.704114	0.000339865	0.00589241
SeqId_6375_75	XXYLT1	Xyloside xylosyltransferase 1	152002	Q8NBI6	-0.173963	-1.49246	0.413223	-2.30471	-0.680206	0.000341097	0.00589241
SeqId_9604_14	CDH11	Cadherin-11	1009	P55287	-0.173633	-1.07392	0.297923	-1.65953	-0.488308	0.000350213	0.00603559
SeqId_11266_8	SELPLG	P-selectin glycoprotein ligand 1	6404	Q14242	-0.173357	-0.75768	0.210538	-1.17152	-0.343835	0.000358027	0.00609817
SeqId_3440_7	GZMA	Granzyme A	3001	P12544	-0.173301	-0.929321	0.258319	-1.43709	-0.421555	0.000359643	0.00611141
SeqId_2942_50	CYCS	Cytochrome c	54205	P99999	-0.172321	-1.12966	0.315846	-1.7505	-0.508816	0.000388786	0.00654562
SeqId_16908_5	OMG	Oligodendrocyte-myelin glycoprotein	4974	P23515	-0.171953	-0.640555	0.179491	-0.993372	-0.287738	0.000400313	0.006678
SeqId_19606_28	IHH	Indian hedgehog protein	3549	Q14623	-0.171768	-1.69884	0.476564	-2.6356	-0.762084	0.000406216	0.00676098
SeqId_3235_50	WFIKKN2	WAP, Kazal, immunoglobulin, Kunitz and NTR domain-containing protein 2	124857	Q8TEU8	-0.171513	-1.3428	0.377262	-2.08436	-0.601232	0.00041448	0.00686718
SeqId_2658_27	NTRK3	A disintegrin and metalloproteinase with thrombospondin motifs 13	4916	Q16288	-0.170599	-1.17826	0.33286	-1.83254	-0.523968	0.000445427	0.00731342
SeqId_3175_51	ADAMTS13	NT-3 growth factor receptor	11093	Q76LX8	-0.170621	-1.06612	0.301141	-1.65806	-0.47418	0.000444654	0.00731342
SeqId_23203_3	SCPEP1	Retinoid-inducible serine carboxypeptidase	59342	Q9HB40	-0.170567	-0.593786	0.167778	-0.92358	-0.263991	0.000446553	0.00731544
SeqId_20941_7	UBL3	Ubiquitin-like protein 3	5412	O95164	-0.17045	-1.36308	0.385419	-2.12068	-0.60548	0.000450659	0.00736615
SeqId_15323_112	AGO3	Protein argonaute-3	192669	Q9H9G7	-0.170379	-0.973874	0.275488	-1.51539	-0.43236	0.0004532	0.00737899
SeqId_5621_64	THSD1	Thrombospondin type-1 domain-containing protein 1	55901	Q9NS62	-0.170371	-1.43807	0.406817	-2.23773	-0.638406	0.000453469	0.00737899
SeqId_2888_49	C7	Complement component C7	730	P10643	-0.170293	-1.33123	0.376772	-2.07184	-0.590631	0.000456244	0.00740762
SeqId_21548_20	GGT5	Gamma-glutamyltransferase 5	2687	P36269	-0.170114	-1.5795	0.447523	-2.45918	-0.699828	0.000462703	0.00749578
SeqId_16613_3	CDH17	Cadherin-17	1015	Q12864	-0.169936	-0.464913	0.131866	-0.724117	-0.205709	0.000469193	0.00757414
SeqId_5843_60	EHMT2	Histone-lysine N-methyltransferase EHMT2	10919	Q96KQ7	-0.169787	-1.50105	0.426138	-2.33869	-0.663404	0.000474728	0.00762284
SeqId_7776_20	UNC5B	Netrin receptor UNC5B	219699	Q8IZJ1	-0.16974	-0.823169	0.233759	-1.28266	-0.363679	0.000476463	0.00763387
SeqId_15511_37	NPTXR	Neuronal pentraxin receptor	23467	O95502	-0.169618	-0.622022	0.17677	-0.96949	-0.274553	0.000481047	0.00769042
SeqId_17672_184	CBLIF	Gastric intrinsic factor	2694	P27352	-0.169425	-0.70669	0.201066	-1.10192	-0.311464	0.000488321	0.00775569
SeqId_18881_7	ADGRE5	CD97 antigen	976	P48960	-0.169336	-0.931793	0.265255	-1.45319	-0.410393	0.000491735	0.00779294
SeqId_8997_4	NPTXR	Neuronal pentraxin receptor	23467	O95502	-0.169252	-0.773481	0.220301	-1.20652	-0.340445	0.000494973	0.00781029
SeqId_10714_7	ACE	Angiotensin-converting enzyme	1636	P12821	-0.169224	-1.13995	0.324734	-1.77827	-0.501635	0.000496077	0.0078108
SeqId_14756_29	ICAM2	Collagen alpha-1(XV) chain	3384	P13598	-0.169107	-1.02778	0.292989	-1.6037	-0.451868	0.000500604	0.00783387
SeqId_8974_172	COL15A1	Intercellular adhesion molecule 2	1306	P39059	-0.169103	-1.12999	0.322133	-1.76319	-0.496787	0.000500766	0.00783387
SeqId_20584_4	NECTIN1	Nectin-1, isoform gamma	5818	Q15223	-0.168988	-1.55542	0.443725	-2.42763	-0.683212	0.000505283	0.00788761
SeqId_18347_15	LAMA2|LAMB1|LAMC1	Laminin-2	3908|3912|3915	P24043|P07942|P11047	-0.168776	-1.37499	0.39276	-2.14703	-0.602963	0.000513689	0.00798464
SeqId_21477_105	MAEA	Macrophage erythroblast attacher	10296	Q7L5Y9	-0.168707	-1.06158	0.303361	-1.65788	-0.465276	0.000516424	0.00801007
SeqId_14048_7	IL1RAP	Interleukin-1 Receptor accessory protein	3556	Q9NPH3	-0.168561	-1.17982	0.33745	-1.84313	-0.516508	0.00052232	0.00808431
SeqId_16890_37	ADAMTSL1	ADAMTS-like protein 1	92949	Q8N6G6	-0.168484	-0.852002	0.243804	-1.33124	-0.372767	0.000525488	0.00811611
SeqId_19372_7	MDGA2	MAM domain-containing glycosylphosphatidylinositol anchor protein 2	161357	Q7Z553	-0.168431	-0.618973	0.177179	-0.967246	-0.2707	0.000527639	0.00813211
SeqId_13133_73	LTBP4	Latent-transforming growth factor beta-binding protein 4	8425	Q8N2S1	-0.16794	-0.867861	0.249169	-1.35764	-0.37808	0.000548113	0.00839442
SeqId_20568_3	FREM1	FRAS1-related extracellular matrix protein 1	158326	Q5H8C1	-0.167576	-1.00766	0.289955	-1.57761	-0.43771	0.000563792	0.00856259
SeqId_15384_15	KL	Klotho	9365	Q9UEF7	-0.167494	-0.699269	0.201316	-1.09499	-0.303552	0.000567352	0.00858091
SeqId_5242_37	MAP2K4	Dual specificity mitogen-activated protein kinase kinase 4	6416	P45985	-0.167458	-0.631497	0.181845	-0.988942	-0.274052	0.000568963	0.00858745
SeqId_14615_46	KRTAP2-4	Keratin-associated protein 2-4	730755	Q9BYR9	-0.16739	-0.934798	0.269296	-1.46414	-0.405455	0.000571952	0.00861473
SeqId_19561_216	PLXND1	B-cell antigen receptor complex-associated protein alpha chain	23129	Q9Y4D7	-0.167092	-1.15961	0.334672	-1.81746	-0.501757	0.000585262	0.00876091
SeqId_2944_66	NBL1	Neuroblastoma suppressor of tumorigenicity 1	100532736	P41271	-0.167104	-1.22165	0.35255	-1.91464	-0.528657	0.000584689	0.00876091
SeqId_7796_10	CD79A	Plexin-D1	973	P11912	-0.167095	-1.71973	0.496318	-2.69532	-0.744145	0.000585093	0.00876091
SeqId_9242_11	BTC	Betacellulin	685	P35070	-0.166595	-0.793179	0.22962	-1.24453	-0.341825	0.000608086	0.0090839
SeqId_9599_6	PIANP	PILR alpha-associated neural protein	196500	Q8IYJ0	-0.166507	-0.807946	0.234022	-1.26795	-0.347938	0.000612212	0.00912684
SeqId_5124_69	ICAM5	Intercellular adhesion molecule 5	7087	Q9UMF0	-0.166242	-0.806865	0.234091	-1.26701	-0.346722	0.000624753	0.00925701
SeqId_5404_53	TNFRSF21	Tumor necrosis factor receptor superfamily member 21	27242	O75509	-0.166089	-1.23865	0.359705	-1.94571	-0.531595	0.000632163	0.0093478
SeqId_21436_56	ATG4A	Cysteine protease ATG4A	115201	Q8WYN0	-0.165727	-0.602395	0.175329	-0.947032	-0.257759	0.000649926	0.00955235
SeqId_21696_80	LRFN4	Leucine-rich repeat and fibronectin type-III domain-containing protein 4	78999	Q6PJG9	-0.165262	-0.85555	0.24973	-1.34643	-0.364667	0.000673406	0.00987716
SeqId_21708_149	FCGRT	IgG receptor FcRn large subunit p51	2217	P55899	-0.165113	-1.06453	0.31102	-1.67589	-0.453176	0.000681117	0.00993069
SeqId_20087_3	SELENOF	15 kDa selenoprotein	9403	O60613	-0.164963	-1.39783	0.408779	-2.20135	-0.594308	0.000688969	0.0100251
SeqId_2972_57	BMP7	Bone morphogenetic protein 7	655	P18075	-0.164711	-0.766981	0.224648	-1.20856	-0.325401	0.000702302	0.0101785
SeqId_3204_2	LTA4H	Leukotriene A-4 hydrolase	4048	P09960	-0.164579	-0.937218	0.274736	-1.47725	-0.397182	0.000709377	0.0102403
SeqId_10558_26	PCDH9	Acyl-CoA synthetase family member 2, mitochondrial	5101	Q9HC56	-0.163789	-0.692589	0.204032	-1.09364	-0.291533	0.000753162	0.0107213
SeqId_12663_1	TST	Disintegrin and metalloproteinase domain-containing protein 23	7263	Q16762	-0.163857	-0.861864	0.253791	-1.36073	-0.362998	0.00074933	0.0107213
SeqId_17466_72	ACSF2	Hemoglobin	80221	Q96CM8	-0.163829	-1.18138	0.347938	-1.8653	-0.497453	0.000750878	0.0107213
SeqId_4915_64	HBA1|HBB	Protocadherin-9	3039|3043	P69905|P68871	-0.163805	-0.385085	0.113432	-0.608054	-0.162117	0.000752259	0.0107213
SeqId_7049_2	ADAM23	Thiosulfate sulfurtransferase	8745	O75077	-0.163701	-0.858107	0.252932	-1.35528	-0.36093	0.000758209	0.0107213
SeqId_9303_9	ICOSLG	ICOS ligand	23308	O75144	-0.163288	-1.3462	0.397833	-2.12821	-0.5642	0.000782257	0.0109456
SeqId_11152_46	KLK13	Kallikrein-13	26085	Q9UKR3	-0.163093	-0.72213	0.213668	-1.14213	-0.302133	0.000793838	0.0110864
SeqId_6423_66	C1QL2	Complement C1q-like protein 2#	165257	Q7Z5L3	-0.162998	-1.11769	0.330905	-1.76814	-0.467247	0.000799497	0.011144
SeqId_23584_2	NUDT15	Nucleotide triphosphate diphosphatase NUDT15	55270	Q9NV35	-0.162856	-0.550715	0.163192	-0.871495	-0.229936	0.000808123	0.0112074
SeqId_6234_74	VIT	Vitrin	5212	Q6UXI7	-0.162855	-0.81122	0.240388	-1.28374	-0.338699	0.000808209	0.0112074
SeqId_15387_44	NRP2	Neuropilin-2	8828	O60462	-0.162584	-1.35033	0.400829	-2.13822	-0.562442	0.000824842	0.0113884
SeqId_21883_17	BMP5	Bone morphogenetic protein 5	653	P22003	-0.162397	-0.623931	0.185424	-0.988411	-0.259451	0.000836478	0.0115273
SeqId_10615_18	MPZ	Myelin protein P0	4359	P25189	-0.162097	-0.844628	0.25149	-1.33897	-0.350284	0.00085555	0.0117457
SeqId_9931_20	KRT1	Keratin, type II cytoskeletal 1	3848	P04264	-0.161781	-1.15006	0.343122	-1.82452	-0.475605	0.000876031	0.0119593
SeqId_3495_15	CXCL6	C-X-C motif chemokine 6	6372	P80162	-0.161596	-0.650408	0.194277	-1.03229	-0.268527	0.000888198	0.0121027
SeqId_4546_27	ADGRE2	Adhesion G protein-coupled receptor E2	30817	Q9UHX3	-0.161187	-0.72739	0.217838	-1.15558	-0.299195	0.000915779	0.012446
SeqId_11102_22	REG4	Regenerating islet-derived protein 4	83998	Q9BYZ8	-0.160727	-0.634154	0.190473	-1.00856	-0.25975	0.000947637	0.0128031
SeqId_8364_74	UST	Uronyl 2-sulfotransferase	10090	Q9Y2C2	-0.16064	-1.10183	0.331126	-1.75271	-0.450948	0.000953776	0.0128522
SeqId_9277_16	REG3A	Regenerating islet-derived protein 3-alpha	5068	Q06141	-0.16038	-0.822795	0.247681	-1.30965	-0.335938	0.000972369	0.0130785
SeqId_5252_33	PDE11A	Dual 3',5'-cyclic-AMP and -GMP phosphodiesterase 11A	50940	Q9HCR9	-0.160245	-0.886613	0.267124	-1.41169	-0.361539	0.000982207	0.0131623
SeqId_9876_20	ALDOC	Fructose-bisphosphate aldolase C	230	P09972	-0.15955	-1.08634	0.328763	-1.73258	-0.440109	0.00103403	0.0137423
SeqId_8092_29	IL6R	Interleukin-6 receptor subunit alpha	3570	P08887	-0.159393	-0.931284	0.282122	-1.48584	-0.376729	0.00104611	0.0138154
SeqId_12676_1	PACSIN1	Protein kinase C and casein kinase substrate in neurons protein 1	29993	Q9BY11	-0.159345	-0.938825	0.284495	-1.49804	-0.379606	0.00104982	0.0138395
SeqId_16558_2	MYOC	Myocilin	4653	Q99972	-0.158733	-0.778842	0.236948	-1.2446	-0.313083	0.00109823	0.0143994
SeqId_4917_62	ITGAV|ITGB5	Integrin alpha-V: beta-5 complex	3685|3693	P06756|P18084	-0.15866	-1.08049	0.328872	-1.72694	-0.434037	0.00110409	0.0144503
SeqId_21736_60	HS2ST1	Heparan sulfate 2-O-sulfotransferase 1	9653	Q7LGA3	-0.158499	-1.04849	0.319466	-1.67645	-0.420531	0.00111722	0.0145699
SeqId_3806_55	EPHA5	Ephrin type-A receptor 5	2044	P54756	-0.158436	-1.32532	0.403977	-2.1194	-0.53124	0.00112238	0.014611
SeqId_5596_75	CD5	T-cell surface glycoprotein CD5	921	P06127	-0.158379	-0.710708	0.216715	-1.13669	-0.284722	0.0011271	0.0146462
SeqId_5620_13	PAM	Peptidyl-glycine alpha-amidating monooxygenase#	5066	P19021	-0.158349	-1.10291	0.336374	-1.7641	-0.441714	0.00112962	0.0146529
SeqId_8890_9	TMEM132B	Transmembrane protein 132B	114795	Q14DG7	-0.157954	-1.36812	0.418328	-2.1904	-0.545827	0.00116275	0.0149536
SeqId_9759_13	IDO1	Indoleamine 2,3-dioxygenase 1	3620	P14902	-0.15777	-0.950623	0.291019	-1.52267	-0.378579	0.00117852	0.0150726
SeqId_22858_3	MAPK6	Mitogen-activated protein kinase 6	5597	Q16659	-0.157598	-1.39692	0.428127	-2.23847	-0.555371	0.00119347	0.0152372
SeqId_13122_19	FLRT2	Leucine-rich repeat transmembrane protein FLRT2	23768	O43155	-0.157441	-0.845651	0.259438	-1.35562	-0.335685	0.00120715	0.0153848
SeqId_5740_17	ROBO1	Roundabout homolog 1	6091	Q9Y6N7	-0.156625	-0.841281	0.259477	-1.35132	-0.331239	0.00128106	0.0161854
SeqId_24891_54	EPS8L2	Epidermal growth factor receptor kinase substrate 8-like protein 2	64787	Q9H6S3	-0.15626	-0.864108	0.267156	-1.38924	-0.338972	0.00131546	0.0165625
SeqId_3317_33	HTRA2	Serine protease HTRA2, mitochondrial	27429	O43464	-0.156097	-1.19338	0.369351	-1.9194	-0.467363	0.00133105	0.0166725
SeqId_8042_88	SPINK9	Serine protease inhibitor Kazal-type 9	643394	Q5DT21	-0.155767	-1.00624	0.312108	-1.61974	-0.392745	0.00136321	0.0170459
SeqId_7008_13	EVA1C	Protein eva-1 homolog C	59271	P58658	-0.155697	-0.660485	0.204958	-1.06336	-0.257607	0.00137013	0.017074
SeqId_7968_15	CRTAM	Cytotoxic and regulatory T-cell molecule	56253	O95727	-0.155593	-0.795391	0.24699	-1.28089	-0.309894	0.00138041	0.0171434
SeqId_13669_6	FGFR3	Fibroblast growth factor receptor 3	2261	P22607	-0.155135	-0.729756	0.227296	-1.17654	-0.282972	0.00142683	0.0176381
SeqId_5598_3	GREM2	Gremlin-2	64388	Q9H772	-0.155105	-1.73131	0.539355	-2.7915	-0.671126	0.00142992	0.0176381
SeqId_6382_17	MANBA	Beta-mannosidase	4126	O00462	-0.154106	-1.1977	0.375597	-1.936	-0.459407	0.00153618	0.0186646
SeqId_19361_78	MATN3	Matrilin-3	4148	O15232	-0.153907	-0.630634	0.198028	-1.01989	-0.241379	0.00155823	0.0188383
SeqId_23322_2	MSC	Extracellular matrix protein 1	9242	O60682	-0.153822	-1.48746	0.467345	-2.4061	-0.568819	0.00156764	0.0189104
SeqId_3366_51	ECM1	Musculin	1893	Q16610	-0.153807	-0.96887	0.304441	-1.5673	-0.370444	0.00156939	0.0189104
SeqId_2609_59	CST3	Cystatin-C	1471	P01034	-0.153703	-1.46509	0.460682	-2.37063	-0.559549	0.001581	0.0189876
SeqId_5483_1	RGMA	Repulsive guidance molecule A	56963	Q96B86	-0.152702	-1.54762	0.489902	-2.5106	-0.584644	0.00169782	0.0200927
SeqId_15573_110	NCAN	Neurocan core protein	1463	O14594	-0.152661	-0.634027	0.200757	-1.02865	-0.239407	0.00170278	0.0201188
SeqId_5124_62	ICAM5	Intercellular adhesion molecule 5	7087	Q9UMF0	-0.152568	-1.2728	0.403267	-2.06548	-0.480112	0.00171401	0.0202186
SeqId_9561_21	VCAN	Versican core protein	1462	P13611	-0.152515	-1.09783	0.347956	-1.78179	-0.413868	0.0017205	0.0202624
SeqId_18180_58	RTN4IP1	Reticulon-4-interacting protein 1, mitochondrial	84816	Q8WWV3	-0.152424	-0.77209	0.244863	-1.25341	-0.290774	0.00173166	0.020361
SeqId_10746_24	DKK3	Dickkopf-related protein 3	27122	Q9UBP4	-0.152171	-0.723352	0.229796	-1.17505	-0.271653	0.00176289	0.0205763
SeqId_18295_102	GRHPR	Glyoxylate reductase/hydroxypyruvate reductase	9380	Q9UBQ7	-0.152162	-0.640335	0.203436	-1.04022	-0.24045	0.00176408	0.0205763
SeqId_23317_10	DHRS11	Dehydrogenase/reductase SDR family member 11	79154	Q6UWP2	-0.151308	-0.737644	0.235704	-1.20096	-0.274332	0.00187354	0.021714
SeqId_7085_81	CDSN	Corneodesmosin	1041	Q15517	-0.151243	-0.550545	0.175997	-0.896495	-0.204595	0.00188224	0.0217457
SeqId_5637_81	NTNG1	Netrin-G1	22854	Q9Y2I2	-0.150489	-1.46354	0.470258	-2.3879	-0.539171	0.00198448	0.0226753
SeqId_17685_9	APOA4	Apolipoprotein A-IV	337	P06727	-0.150299	-0.616595	0.198378	-1.00654	-0.226653	0.00201098	0.0227995
SeqId_3234_23	CCDC80	Coiled-coil domain-containing protein 80	151887	Q76M96	-0.150304	-1.39336	0.448274	-2.27451	-0.512208	0.00201038	0.0227995
SeqId_6570_1	COL13A1	Collagen alpha-1(XIII) chain	1305	Q5TAT6	-0.150171	-1.24696	0.401538	-2.03625	-0.457679	0.00202912	0.0229694
SeqId_8923_94	GALNT16	Polypeptide N-acetylgalactosaminyltransferase 16	57452	Q8N428	-0.150085	-0.755277	0.243351	-1.23362	-0.276934	0.0020413	0.0230714
SeqId_20578_10	ADGRL3	Latrophilin-3	23284	Q9HAR2	-0.149694	-1.35045	0.43628	-2.20802	-0.492874	0.00209785	0.0235554
SeqId_2837_3	MET	Hepatocyte growth factor receptor	4233	P08581	-0.149596	-0.979152	0.31654	-1.60136	-0.356944	0.00211226	0.0236534
SeqId_20564_53	THY1	Thy-1 membrane glycoprotein	7070	P04216	-0.149259	-0.832227	0.269662	-1.36229	-0.302164	0.00216231	0.0240293
SeqId_16810_3	GDI1	Rab GDP dissociation inhibitor alpha	2664	P31150	-0.149192	-0.661598	0.214473	-1.08318	-0.240017	0.00217246	0.0241054
SeqId_4541_49	CDON	Cell adhesion molecule-related/down-regulated by oncogenes	50937	Q4KMG0	-0.14884	-0.900978	0.292781	-1.47648	-0.325471	0.00222623	0.024627
SeqId_5542_22	NRP1	Neuropilin-1	8829	O14786	-0.148521	-0.927564	0.302082	-1.52135	-0.333776	0.00227591	0.0250625
SeqId_2686_67	IGFBP6	Insulin-like growth factor-binding protein 6	3489	P24592	-0.148428	-1.01777	0.331671	-1.66972	-0.365815	0.00229065	0.0251489
SeqId_8606_39	GPNMB	Transmembrane glycoprotein NMB	10457	Q14956	-0.147874	-0.833704	0.272729	-1.3698	-0.297612	0.00237998	0.025857
SeqId_14127_240	IFNB1	Interferon beta	3456	P01574	-0.147375	-0.589996	0.193673	-0.97069	-0.209302	0.00246308	0.0264835
SeqId_15523_9	ALAD	Delta-aminolevulinic acid dehydratase	210	P13716	-0.147348	-0.578543	0.18995	-0.951919	-0.205168	0.00246776	0.0264948
SeqId_6440_31	MFAP5	Microfibrillar-associated protein 5	8076	Q13361	-0.147292	-0.77065	0.25312	-1.2682	-0.273104	0.00247712	0.0265561
SeqId_5115_31	RELT	Tumor necrosis factor receptor superfamily member 19L	84957	Q969Z4	-0.147082	-1.10122	0.362225	-1.81323	-0.38921	0.00251325	0.0267859
SeqId_8467_9	INHBA|INHBB	Inhibin beta A chain:Inhibin beta B chain heterodimer	3624|3625	P08476|P09529	-0.147021	-1.02139	0.33611	-1.68207	-0.360717	0.00252378	0.0268589
SeqId_15644_1	BTD	Biotinidase#	686	P43251	-0.146938	-1.11436	0.366912	-1.83558	-0.393134	0.0025381	0.0269289
SeqId_6260_14	TNC	Stromal cell-derived factor 1	3371	P24821	-0.146877	-0.834054	0.274737	-1.37409	-0.294016	0.00254878	0.0269289
SeqId_9278_9	CXCL12	Tenascin	6387	P48061	-0.146891	-0.746246	0.245789	-1.22938	-0.263109	0.00254637	0.0269289
SeqId_25285_14	KBTBD11	Kelch repeat and BTB domain-containing protein 11	9920	O94819	-0.146743	-0.824764	0.271929	-1.35928	-0.290245	0.00257218	0.0270971
SeqId_23000_22	NLGN1	Neuroligin-1	22871	Q8N2Q7	-0.146646	-1.29538	0.427385	-2.13548	-0.455293	0.00258936	0.0272387
SeqId_9451_20	UMOD	Uromodulin	7369	P07911	-0.146623	-0.718067	0.23695	-1.18383	-0.252305	0.00259351	0.027243
SeqId_15321_8	CPLX2	Complexin-2	10814	Q6PUV4	-0.146359	-0.831392	0.274851	-1.37165	-0.29113	0.00264075	0.0276198
SeqId_14134_49	AMIGO2	Amphoterin-induced protein 2	347902	Q86SJ2	-0.146127	-0.963759	0.319128	-1.59105	-0.336464	0.00268294	0.0279199
SeqId_13708_56	KLK8	Kallikrein-8	11202	O60259	-0.14599	-0.803989	0.266478	-1.32779	-0.280185	0.00270807	0.0281223
SeqId_21781_9	ACY3	Aspartoacylase-2	91703	Q96HD9	-0.145456	-0.658731	0.219151	-1.08951	-0.227955	0.00280823	0.0289561
SeqId_8841_65	CILP2	Cartilage intermediate layer protein 2	148113	Q8IUL8	-0.145143	-0.676505	0.22556	-1.11988	-0.233132	0.00286846	0.0294938
SeqId_5687_5	PRKCSH	Glucosidase 2 subunit beta	5589	P14314	-0.144938	-1.05532	0.352373	-1.74796	-0.362672	0.00290874	0.0298238
SeqId_3519_3	CCL17	C-C motif chemokine 17	6361	Q92583	-0.144768	-0.853242	0.28524	-1.41393	-0.292558	0.00294224	0.0300786
SeqId_10419_1	SCARA5	Scavenger receptor class A member 5	286133	Q6ZMJ2	-0.144599	-0.637397	0.213337	-1.05674	-0.218049	0.00297606	0.0303433
SeqId_20054_28	ACO1	Cytoplasmic aconitate hydratase	48	P21399	-0.144202	-0.624626	0.209651	-1.03673	-0.212524	0.00305694	0.031081
SeqId_17447_52	SFRP4	Secreted frizzled-related protein 4	6424	Q6FHJ7	-0.144011	-0.652321	0.219244	-1.08328	-0.221364	0.00309659	0.0313262
SeqId_4908_6	ENG	Endoglin	2022	P17813	-0.143955	-0.680701	0.228874	-1.13059	-0.230815	0.00310834	0.0313413
SeqId_2630_12	IL1RAP	Interleukin-1 Receptor accessory protein	3556	Q9NPH3	-0.143852	-0.909832	0.306138	-1.51159	-0.308069	0.00312999	0.031516
SeqId_2615_60	EFNA5	Ephrin-A5	1946	P52803	-0.143625	-0.925994	0.312078	-1.53943	-0.312556	0.00317795	0.0317795
SeqId_5992_50	CD8A	T-cell surface glycoprotein CD8 alpha chain	925	P01732	-0.143513	-0.987966	0.33323	-1.64298	-0.332952	0.003202	0.0319761
SeqId_9950_229	LAG3	Lymphocyte activation gene 3 protein	3902	P18627	-0.143371	-0.751833	0.253841	-1.2508	-0.25287	0.0032326	0.0322376
SeqId_20517_1	DSG2	Desmoglein-2	1829	Q14126	-0.143161	-1.08475	0.366791	-1.80573	-0.363763	0.00327845	0.032591
SeqId_2590_69	ROR1	Inactive tyrosine-protein kinase transmembrane receptor ROR1	4919	Q01973	-0.142781	-0.661224	0.224191	-1.10191	-0.220541	0.00336301	0.0331302
SeqId_10025_1	DLD	Dihydrolipoyl dehydrogenase, mitochondrial	1738	P09622	-0.142715	-0.940113	0.3189	-1.56696	-0.313266	0.00337778	0.0332308
SeqId_6227_1	KLK10	Kallikrein-10	5655	O43240	-0.14254	-0.576769	0.195893	-0.961827	-0.191711	0.00341739	0.0334849
SeqId_2685_21	IGFBP5	Insulin-like growth factor-binding protein 5	3488	P24593	-0.142493	-1.30322	0.442773	-2.17355	-0.432877	0.00342826	0.0335464
SeqId_9805_51	SEMA4B	Semaphorin-4B	10509	Q9NPR2	-0.142115	-1.14223	0.38913	-1.90712	-0.377334	0.00351564	0.0342256
SeqId_13102_1	FAM3D	Protein FAM3D	131177	Q96BQ1	-0.142069	-0.418126	0.142492	-0.698217	-0.138035	0.00352643	0.0342769
SeqId_19557_3	KLB	Beta-klotho	152831	Q86Z14	-0.141909	-0.886899	0.302592	-1.48169	-0.292108	0.00356405	0.0345505
SeqId_21406_25	MAP3K11	Mitogen-activated protein kinase kinase kinase 11	4296	Q16584	-0.141917	-0.997438	0.340286	-1.66632	-0.328553	0.00356217	0.0345505
SeqId_2570_72	IGFBP2	Insulin-like growth factor-binding protein 2	3485	P18065	-0.141881	-0.522733	0.178382	-0.873371	-0.172095	0.00357079	0.0345698
SeqId_18819_21	PPIC	Protein DEPP	5480	P45877	-0.141846	-0.887542	0.30295	-1.48304	-0.292046	0.0035792	0.0345834
SeqId_7178_59	DEPP1	Peptidyl-prolyl cis-trans isomerase C#	11067	Q9NTK1	-0.141835	-0.560999	0.191504	-0.93743	-0.184569	0.00358169	0.0345834
SeqId_4158_54	PLAU	Urokinase-type plasminogen activator	5328	P00749	-0.141696	-1.34193	0.458544	-2.24327	-0.44059	0.00361503	0.0348131
SeqId_5099_14	LAG3	Lymphocyte activation gene 3 protein	3902	P18627	-0.141602	-0.534717	0.182838	-0.894114	-0.17532	0.00363749	0.0348911
SeqId_13545_97	EIF1AD	Probable RNA-binding protein EIF1AD	84285	Q8N9N8	-0.141482	-0.720874	0.246706	-1.20581	-0.235936	0.00366658	0.0350319
SeqId_2844_53	TIE1	Tyrosine-protein kinase receptor Tie-1, soluble	7075	P35590	-0.141208	-0.793775	0.272192	-1.32881	-0.258739	0.00373369	0.0355798
SeqId_16609_106	KIRREL2	Kin of IRRE-like protein 2	84063	Q6UWL6	-0.141093	-0.590222	0.20256	-0.988386	-0.192058	0.00376221	0.0356652
SeqId_21734_36	C1GALT1|C1GALT1C1	C1GLT/C1GLC Complex	56913|29071	Q9NS00|Q96EU7	-0.141051	-0.804007	0.276014	-1.34656	-0.261458	0.00377268	0.035718
SeqId_3554_24	ADIPOQ	Adiponectin	9370	Q15848	-0.140936	-0.704969	0.242217	-1.18108	-0.228854	0.0038016	0.0359163
SeqId_3516_60	CXCL12	Stromal cell-derived factor 1	6387	P48061	-0.140798	-0.611091	0.210171	-1.02422	-0.197967	0.00383631	0.0361795
SeqId_23591_9	EXD1	piRNA biogenesis protein EXD1	161829	Q8NHP7	-0.14069	-0.892373	0.307153	-1.49613	-0.288616	0.00386382	0.0363918
SeqId_15620_4	NLGN1	Neuroligin-1	22871	Q8N2Q7	-0.14037	-1.28837	0.444485	-2.16207	-0.414663	0.00394618	0.0371071
SeqId_5491_12	SPOCK2	Testican-2	9806	Q92563	-0.140355	-0.787977	0.271879	-1.3224	-0.253555	0.00394994	0.0371071
SeqId_18261_34	NATD1	Protein NATD1	256302	Q8N6N6	-0.140089	-0.647249	0.223756	-1.08708	-0.207423	0.00401958	0.0375676
SeqId_3415_61	IBSP	Bone sialoprotein 2	3381	P21815	-0.140034	-0.671227	0.232139	-1.12753	-0.214921	0.00403436	0.0376575
SeqId_21698_11	ITGA11|ITGB1	Integrin a11b1	22801|3688	Q9UKX5|P05556	-0.139987	-0.935382	0.323604	-1.57148	-0.299288	0.00404661	0.0377235
SeqId_12475_48	CLIC5	Chloride intracellular channel protein 5	53405	Q9NZA1	-0.139859	-0.774943	0.268349	-1.30243	-0.247461	0.00408079	0.0378967
SeqId_5084_154	IL17RB	Interleukin-17 receptor B	55540	Q9NRM6	-0.139802	-0.672011	0.232802	-1.12962	-0.214402	0.00409605	0.037969
SeqId_19558_10	LRP4	Low-density lipoprotein receptor-related protein 4	4038	O75096	-0.139565	-0.747901	0.259543	-1.25807	-0.23773	0.00416034	0.0383909
SeqId_15602_43	IL6R	Ephrin type-B receptor 6	3570	P08887	-0.139112	-0.779001	0.271234	-1.31215	-0.245849	0.00428554	0.0393967
SeqId_9261_14	EPHB6	Interleukin-6 receptor subunit alpha	2051	O15197	-0.139117	-0.681082	0.237131	-1.1472	-0.214964	0.00428413	0.0393967
SeqId_9360_33	EDIL3	EGF-like repeat and discoidin I-like domain-containing protein 3	10085	O43854	-0.138869	-0.586485	0.204567	-0.988592	-0.184377	0.0043539	0.0398718
SeqId_9259_35	TNFRSF21	Tumor necrosis factor receptor superfamily member 21	27242	O75509	-0.138681	-0.5889	0.205694	-0.993223	-0.184578	0.00440767	0.0402151
SeqId_20093_9	VCAM1	Vascular cell adhesion protein 1	7412	P19320	-0.138392	-0.975765	0.341545	-1.64712	-0.304405	0.00449134	0.0408252
SeqId_20561_15	CNTN6	Contactin-6	27255	Q9UQ52	-0.137902	-0.572032	0.200951	-0.967034	-0.177031	0.00463627	0.0420378
SeqId_15462_28	CD8A	T-cell surface glycoprotein CD8 alpha chain	925	P01732	-0.137817	-0.539966	0.189806	-0.91306	-0.166873	0.00466191	0.0421132
SeqId_5132_71	IL27RA	Interleukin-27 receptor subunit alpha	9466	Q6UWB1	-0.137834	-0.592045	0.208087	-1.00107	-0.183017	0.0046569	0.0421132
SeqId_15482_12	A2ML1	Alpha-2-macroglobulin-like protein 1	144568	A8K2U0	-0.137499	-0.516502	0.181986	-0.874225	-0.15878	0.00475888	0.0428299
SeqId_3038_9	CXCL11	Bone morphogenetic protein 6	6373	O14625	-0.137294	-0.31337	0.110582	-0.530737	-0.0960033	0.00482242	0.043271
SeqId_3736_60	BMP6	C-X-C motif chemokine 11	654	P22004	-0.137283	-1.1188	0.394833	-1.8949	-0.342692	0.00482569	0.043271
SeqId_2950_57	IGFBP4	Insulin-like growth factor-binding protein 4	3487	P22692	-0.137147	-0.806802	0.285016	-1.36704	-0.246559	0.00486834	0.0433942
SeqId_3009_3	TGFBR3	Proteoglycan 3	7049	Q03167	-0.137125	-1.0166	0.359188	-1.72264	-0.31056	0.00487515	0.0433942
SeqId_9015_1	PRG3	Transforming growth factor beta receptor type 3	10394	Q9Y2Y8	-0.137127	-0.456957	0.161451	-0.774315	-0.1396	0.00487458	0.0433942
SeqId_3280_49	ACAN	Aggrecan core protein	176	P16112	-0.137009	-0.857178	0.303124	-1.45301	-0.261342	0.00491195	0.0436684
SeqId_14309_8	HNRNPH1	Heterogeneous nuclear ribonucleoprotein H	3187	P31943	-0.136972	-0.743507	0.262998	-1.26047	-0.226542	0.00492371	0.0437197
SeqId_3898_5	PSMD7	26S proteasome non-ATPase regulatory subunit 7	5713	P51665	-0.136794	-1.04425	0.369868	-1.77128	-0.317213	0.00498046	0.0440625
SeqId_6713_4	LRP11	Low-density lipoprotein receptor-related protein 11	84918	Q86VZ4	-0.136669	-1.17919	0.418051	-2.00093	-0.357442	0.00502053	0.0443562
SeqId_23544_10	TCP10L3	T-complex protein 10A homolog	6953	Q12799	-0.136555	-0.615646	0.218449	-1.04504	-0.186252	0.00505762	0.0444753
SeqId_8819_3	IGFBP2	Insulin-like growth factor-binding protein 2	3485	P18065	-0.136456	-0.472986	0.167953	-0.803123	-0.142849	0.0050899	0.0447052
SeqId_10613_33	GOLM2	Protein CASC4	113201	Q6P4E1	-0.136375	-0.698143	0.248053	-1.18573	-0.210557	0.00511622	0.0448441
SeqId_16915_153	SEMA4A	Semaphorin-4A	64218	Q9H3S1	-0.13637	-1.10805	0.39371	-1.88195	-0.334152	0.00511801	0.0448441
SeqId_19341_36	ACBD6	Acyl-CoA-binding domain-containing protein 6	84320	Q9BR61	-0.136197	-0.908756	0.323314	-1.54428	-0.273233	0.00517492	0.0450719
SeqId_19581_15	IGFBP5	Insulin-like growth factor-binding protein 5	3488	P24593	-0.1362	-0.717495	0.255262	-1.21925	-0.215738	0.00517395	0.0450719
SeqId_12350_86	ETS2	Protein C-ets-2	2114	P15036	-0.135859	-0.887489	0.316549	-1.50972	-0.265262	0.00528835	0.0459501
SeqId_4437_56	ENTPD5	Ectonucleoside triphosphate diphosphohydrolase 5	957	O75356	-0.13572	-0.753738	0.269123	-1.28274	-0.224735	0.00533551	0.0463046
SeqId_13621_31	AP2A2	AP-2 complex subunit alpha-2	161	O94973	-0.135619	-0.681267	0.243431	-1.15977	-0.202765	0.00536996	0.0465482
SeqId_18233_10	GOT2	Aspartate aminotransferase, mitochondrial	2806	P00505	-0.135588	-0.654269	0.233839	-1.11392	-0.194623	0.00538057	0.0465848
SeqId_5738_25	TNC	Tenascin	3371	P24821	-0.135564	-0.754832	0.26983	-1.28523	-0.224439	0.00538906	0.0466029
SeqId_3642_4	CD84	SLAM family member 5	8832	Q9UIB8	-0.13513	-1.19498	0.428568	-2.0374	-0.352562	0.00554034	0.0476286
SeqId_19275_68	IDH3G	Isocitrate dehydrogenase [NAD] subunit gamma, mitochondrial	3421	P51553	-0.134995	-0.513861	0.184479	-0.876483	-0.151239	0.00558805	0.0479258
SeqId_18891_98	GBP2	Guanylate-binding protein 2	2634	P32456	-0.134951	-0.652509	0.234332	-1.11312	-0.191894	0.00560367	0.0480032
SeqId_5095_21	KIR2DL4	Granzyme K	3805	Q99706	-0.134912	-1.02266	0.367368	-1.74478	-0.300538	0.00561749	0.0480514
SeqId_9545_156	GZMK	Killer cell immunoglobulin-like receptor 2DL4	3003	P49863	-0.134862	-0.434719	0.156223	-0.7418	-0.127637	0.00563566	0.0480514
SeqId_6107_3	CELA1	Chymotrypsin-like elastase family member 1	1990	Q9UNI1	-0.134739	-0.524597	0.188697	-0.895511	-0.153683	0.0056797	0.0481458
SeqId_20988_63	RP9	Retinitis pigmentosa 9 protein	6100	Q8TA86	-0.134639	-1.43236	0.51561	-2.44587	-0.418849	0.00571597	0.0482844
SeqId_9284_25	SFRP4	Secreted frizzled-related protein 4	6424	Q6FHJ7	-0.134569	-0.74328	0.267702	-1.26949	-0.217071	0.00574136	0.0484427
SeqId_6590_54	NRP2	Neuropilin-2	8828	O60462	-0.134436	-0.692928	0.249818	-1.18399	-0.201871	0.00579004	0.0486519
SeqId_10970_3	ART3	Ecto-ADP-ribosyltransferase 3	419	Q13508	-0.134205	-0.806643	0.291326	-1.37929	-0.233996	0.0058755	0.0491411
SeqId_13943_38	DPY30	Protein dpy-30 homolog	84661	Q9C005	-0.134208	-0.764936	0.276255	-1.30796	-0.221913	0.0058741	0.0491411
SeqId_10576_7	PLXDC2	Annexin A5	84898	Q6UX71	-0.134001	-1.41921	0.513351	-2.42828	-0.410136	0.00595158	0.0496454
SeqId_14158_17	ANXA5	Plexin domain-containing protein 2	308	P08758	-0.134	-0.48832	0.176635	-0.835524	-0.141116	0.005952	0.0496454
SeqId_9256_78	NPTX1	Neuronal pentraxin-1	4884	Q15818	-0.133957	-0.862217	0.311983	-1.47547	-0.248965	0.00596828	0.0497243
SeqId_11212_7	TXNDC5	Thioredoxin domain-containing protein 5	81567	Q8NBS9	-0.133841	-1.28484	0.465318	-2.1995	-0.37019	0.00601231	0.0498632
*Simple linear regression models were used to correlate relative plasma abundance of 6,431 proteins with per doubling of CRP. Negatively correlated proteins at FDR <0.05 are presented.
# Indicates proteins that overlap between AGP and CRP
FDR, false discovery rate

## Sheet: Supplemental Table S5
Supplemental Table S5. Factor loadings from principal component analysis of plasma proteins significantly associated with α-1-acid glycoprotein in 435 Bangladeshi pregnant women1
			Factor Loadings
Protein Full name	uniprot ID	Entrez Gene Symbol	PC1	PC2	PC3
Beta-1,4-galactosyltransferase 6	Q9UBX8	B4GALT6		0.84
Glypican-3	P51654	GPC3	0.94
Chorionic somatomammotropin hormone	P0DML2|P0DML3	CSH1|CSH2	0.93
Pikachurin	Q63HQ2	EGFLAM		0.82
Placenta growth factor	P49763	PGF	0.89
PAI-2	P05120	SERPINB2	0.88
Epithelial discoidin domain-containing receptor 1	Q08345	DDR1	0.87
Transmembrane protein 132A	Q24JP5	TMEM132A	0.86
SLIT and NTRK-like protein 5	O94991	SLITRK5	0.8
Protogenin	Q2VWP7	PRTG	0.42	0.78
Metalloproteinase inhibitor 2	P16035	TIMP2		0.78
Sex hormone-binding globulin	P04278	SHBG	0.78
72 kDa type IV collagenase	P08253	MMP2		0.75
Sodium/potassium-transporting ATPase subunit beta-2	P14415	ATP1B2		0.73
Alpha-amylase 2B	P19961	AMY2B		0.7
Trefoil factor 3	Q07654	TFF3	0.74
Complement component C9	P02748	C9			-0.68
Semaphorin-7A	O75326	SEMA7A	0.5	0.69
Trefoil factor 3	Q07654	TFF3	0.74
Kallistatin	P29622	SERPINA4			0.43
Beta-hexosaminidase subunit beta	P07686	HEXB	0.73
HLA class II histocompatibility antigen gamma chain	P04233	CD74	0.72
Sushi, von Willebrand factor type A, EGF and pentraxin domain-containing protein 1	Q4LDE5	SVEP1	0.7
Membrane-associated progesterone receptor component 2	O15173	PGRMC2	0.67
Serum amyloid A-1 protein	P0DJI8	SAA1			-0.82
Peptidyl-prolyl cis-trans isomerase C	P45877	PPIC		0.66
Glucoside xylosyltransferase 1	Q4G148	GXYLT1		0.65
Biglycan	P21810	BGN		0.65
Transmembrane glycoprotein NMB	Q14956	GPNMB		0.64
Sushi, von Willebrand factor type A, EGF and pentraxin domain-containing protein 1	Q4LDE5	SVEP1	0.66
Calcium-binding protein 2	Q9NPB3	CABP2	0.65
Bone morphogenetic protein 1	P13497	BMP1		0.62
Serum amyloid A-2 protein	P0DJI9	SAA2			-0.76
Semaphorin-6A	Q9H2E6	SEMA6A	0.67	0.61
Interleukin-22 receptor subunit alpha-2	Q969J5	IL22RA2		0.6
Angiotensinogen	P01019	AGT	0.65
Sex hormone-binding globulin	P04278	SHBG	0.64
Alpha-1,6-mannosyl-glycoprotein 2-beta-N-acetylglucosaminyltransferase	Q10469	MGAT2	0.61
Islet amyloid polypeptide	P10997	IAPP		0.6
Hyaluronidase-1	Q12794	HYAL1	0.6
Sphingomyelin phosphodiesterase	P17405	SMPD1	0.59
Peptidyl-glycine alpha-amidating monooxygenase	P19021	PAM		0.59
Endothelial cell-derived lipase	Q9Y5X9	LIPG			-0.56
Melanoma-derived growth regulatory protein	Q16674	MIA		0.58
Serum amyloid P-component	P02743	APCS			-0.57
Complement factor I	P05156	CFI			-0.47
Thyroxine-binding globulin	P05543	SERPINA7	0.56
Immunoglobulin superfamily DCC subclass member 4	Q8TDY8	IGDCC4		0.57
Phospholipase A2, membrane associated	P14555	PLA2G2A			-0.56
Fibulin-1	P23142	FBLN1	0.57	0.57
Tubulointerstitial nephritis antigen-like	Q9GZM7	TINAGL1	0.66	0.57
Complement component C9	P02748	C9			-0.57
WNT1-inducible-signaling pathway protein 2	O76076	CCN5	0.49
Heparan-sulfate 6-O-sulfotransferase 1	O60243	HS6ST1	0.44	0.54
Protein Wnt-5a	P41221	WNT5A	0.47
Kallistatin	P29622	SERPINA4			0.48
Pancreatic alpha-amylase	P04746	AMY2A		0.53
Fibulin-7	Q53RD9	FBLN7	0.48	0.51
Complement factor B	P00751	CFB			-0.53
Angiopoietin-related protein 1	O95841	ANGPTL1	0.45	0.5
Carboxypeptidase M	P14384	CPM		0.49
Complement C1q-like protein 2	Q7Z5L3	C1QL2		0.49
Serum amyloid A-1 protein	P0DJI8	SAA1			-0.49
Immunoglobulin superfamily member 3	O75054	IGSF3	0.79	0.49
Microfibrillar-associated protein 2	P55001	MFAP2		0.48
Ectonucleoside triphosphate diphosphohydrolase 1	P49961	ENTPD1	0.65	0.47
Lipopolysaccharide-binding protein	P18428	LBP			-0.56
Fibroblast growth factor 19	O95750	FGF19		0.46
Alpha-amylase 2B	P19961	AMY2B		0.46
Cadherin-related family member 3	Q6ZTQ4	CDHR3		0.44
Inter-alpha-trypsin inhibitor heavy chain H5	Q86UX2	ITIH5	0.78	0.44
Heat shock 70 kDa protein 1A	P0DMV8	HSPA1A			0.43
Serpin A11	Q86U17	SERPINA11		0.42
Gliomedin	Q6ZMI3	GLDN	0.61	0.42
P-selectin glycoprotein ligand 1	Q14242	SELPLG		-0.43
Kinesin-like protein KIF3A	Q9Y496	KIF3A		-0.45	-0.47
ADP-ribosylation factor-like protein 5B	Q96KC2	ARL5B		-0.58
C-reactive protein	P02741	CRP			-0.77
Sulfotransferase family cytosolic 2B member 1	O00204	SULT2B1			-0.53
CREB-binding protein	Q92793	CREBBP		-0.59
Serum albumin	P02768	ALB	-0.52
Coagulation Factor XI	P03951	F11	-0.53
Alpha-1-antichymotrypsin complex	P01011	SERPINA3		-0.71
1 We conducted principal component analysis of 148 proteins that were significantly associated with α-1-acid glycoprotein at a false discovery rate of <0.05. The first principal component explained 21.5% of the variance. The second, third, and fourth principal components explained 8.6%, 6.2%, and 3.6% of the variance, respectively. To improve interpretability of principal components, we limited p…
PC, principal components

## Sheet: Supplemental Table S6
Supplemental Table S6. Factor loadings from principal component analysis of 879 plasma proteins significantly associated with c-reactive protein glycoprotein in 435 Bangladeshi pregnant women1
			Factor Loadings from PCA analysis
Protein Full name	uniprot ID	Entrez gene symbol	PC1	PC2	PC3
Leucine-rich repeat transmembrane protein FLRT2	O43155	FLRT2	0.93
Ephrin type-A receptor 4	P54764	EPHA4	0.93
Neurotrimin	Q9P121	NTM	0.93
Chorionic somatomammotropin hormone	P0DML2|P0DML3	CSH1|CSH2			0.95
Insulin-like growth factor 1 receptor	P08069	IGF1R	0.92
BDNF/NT-3 growth factors receptor	Q16620	NTRK2	0.92
Ephrin-A5	P52803	EFNA5	0.91
PAI-2	P05120	SERPINB2			0.95
Inactive tyrosine-protein kinase transmembrane receptor ROR1	Q01973	ROR1	0.9
Tissue factor pathway inhibitor 2	P48307	TFPI2			0.95
Neuropilin-2	O60462	NRP2	0.9
Neurogenic locus notch homolog protein 1	P46531	NOTCH1	0.89
Cell adhesion molecule 2	Q8N3J6	CADM2	0.89
Opioid-binding protein/cell adhesion molecule	Q14982	OPCML	0.89
Netrin receptor UNC5B	Q8IZJ1	UNC5B	0.89
Neurexin-3	Q9Y4C0	NRXN3	0.88
Zinc finger protein 276	Q8N554	ZNF276		0.96
Netrin receptor UNC5B	Q8IZJ1	UNC5B	0.88
Protein jagged-1	P78504	JAG1	0.88
Growth hormone variant	P01242	GH2			0.95
Latent-transforming growth factor beta-binding protein 4	Q8N2S1	LTBP4	0.88
Roundabout homolog 2	Q9HCK4	ROBO2	0.88
Carbonic anhydrase 4	P22748	CA4		0.94
Netrin receptor UNC5B	Q8IZJ1	UNC5B	0.88
Transmembrane protein 132C	Q8N3T6	TMEM132C	0.88
Ephrin type-A receptor 6	Q9UF33	EPHA6	0.88
Endoglin	P17813	ENG	0.88
Disintegrin and metalloproteinase domain-containing protein 12	O43184	ADAM12			0.94
Ciliary neurotrophic factor receptor subunit alpha	P26992	CNTFR	0.87
Receptor-type tyrosine-protein phosphatase delta	P23468	PTPRD	0.87
Neurexin-3-beta	Q9HDB5	NRXN3	0.87
ADAMTS-like protein 1	Q8N6G6	ADAMTSL1	0.87
Netrin receptor UNC5D	Q6UXZ4	UNC5D	0.87
Ephrin type-B receptor 6	O15197	EPHB6	0.87
C-C motif chemokine 1	P22362	CCL1		0.92
IgLON family member 5	A6NGN9	IGLON5	0.87
Netrin receptor UNC5D	Q6UXZ4	UNC5D	0.86
Iron-sulfur cluster co-chaperone protein HscB, mitochondrial	Q8IWL3	HSCB		0.91
Fibroblast growth factor receptor 3	P22607	FGFR3	0.86
Plexin-C1	O60486	PLXNC1	0.86
Pregnancy-specific beta-1-glycoprotein 8	Q9UQ74	PSG8			0.91
SLIT and NTRK-like protein 1	Q96PX8	SLITRK1	0.86
Neuroplastin	Q9Y639	NPTN	0.86
Dickkopf-related protein 3	Q9UBP4	DKK3	0.86
Immunoglobulin superfamily containing leucine-rich repeat protein 2	Q6UXK2	ISLR2	0.86
Leucine-rich repeat transmembrane neuronal protein 2	O43300	LRRTM2	0.85
Ubiquitin-like protein 3	O95164	UBL3	0.85
Interleukin-6 receptor subunit beta	P40189	IL6ST	0.84
Intercellular adhesion molecule 2	P13598	ICAM2	0.84
Melanoma-associated antigen 5	P43359	MAGEA5		0.9
Neural cell adhesion molecule 2	O15394	NCAM2	0.84
CD48 antigen	P09326	CD48	0.84
Neuroendocrine protein 7B2	P05408	SCG5		0.9
Sonic hedgehog protein	Q15465	SHH	0.83
Lymphotoxin alpha1:beta2	P01374|Q06643	LTA|LTB	0.83
Inactive tyrosine-protein kinase transmembrane receptor ROR1	Q01973	ROR1	0.83
Disintegrin and metalloproteinase domain-containing protein 23	O75077	ADAM23	0.83
Neural cell adhesion molecule L1	P32004	L1CAM	0.82
Neurocan core protein	O14594	NCAN	0.82
Protocadherin-9	Q9HC56	PCDH9	0.82
Oncostatin-M	P13725	OSM		0.9
Neurotrimin	Q9P121	NTM	0.81
Kinetochore-associated protein NSL1 homolog	Q96IY1	NSL1		0.89
DNA repair protein RAD51 homolog 1	Q06609	RAD51		0.89
Kallikrein-12	Q9UKR0	KLK12		0.89
Voltage-dependent calcium channel subunit alpha-2/delta-3	Q8IZS8	CACNA2D3	0.81
CD97 antigen	P48960	ADGRE5		0.88
C1GLT/C1GLC Complex	Q9NS00|Q96EU7	C1GALT1|C1GALT1C1	0.81
Tumor necrosis factor receptor superfamily member 3	P36941	LTBR		0.87
Glypican-3	P51654	GPC3			0.9
Angiopoietin-2	O15123	ANGPT2			0.9
Roundabout homolog 1	Q9Y6N7	ROBO1	0.81
Uronyl 2-sulfotransferase	Q9Y2C2	UST	0.81
Ephrin type-A receptor 4	P54764	EPHA4	0.81
Amphoterin-induced protein 2	Q86SJ2	AMIGO2	0.81
Transmembrane protein 132D	Q14C87	TMEM132D	0.8
Angiopoietin-2	O15123	ANGPT2			0.9
Neuronal growth regulator 1	Q7Z3B1	NEGR1	0.8
Leucine-rich repeat and fibronectin type-III domain-containing protein 4	Q6PJG9	LRFN4	0.8
Integrin alpha V beta 3	P06756|P05106	ITGAV|ITGB3	0.8
Tolloid-like protein 1	O43897	TLL1	0.8
EGF-like repeat and discoidin I-like domain-containing protein 3	O43854	EDIL3	0.8
Kynurenine--oxoglutarate transaminase 1	Q16773	KYAT1		0.42
Tumor necrosis factor receptor superfamily member 21	O75509	TNFRSF21	0.8
Pregnancy-specific beta-1-glycoprotein 11	Q9UQ72	PSG11			0.89
Palmitoleoyl-protein carboxylesterase NOTUM	Q6P988	NOTUM			0.89
Receptor-type tyrosine-protein phosphatase S	Q13332	PTPRS	0.8
Intercellular adhesion molecule 5	Q9UMF0	ICAM5	0.79
T-lymphocyte surface antigen Ly-9	Q9HBG7	LY9	0.79
Complexin-2	Q6PUV4	CPLX2	0.79
Urotensin-2	O95399	UTS2		0.86
Tropomyosin beta chain	P07951	TPM2		0.86
Interferon alpha/beta receptor 1	P17181	IFNAR1		0.86
Vitrin	Q6UXI7	VIT	0.79
Polypeptide N-acetylgalactosaminyltransferase 16	Q8N428	GALNT16	0.79
Amiloride-sensitive amine oxidase [copper-containing]	P19801	AOC1			0.89
UDP-glucose 4-epimerase	Q14376	GALE	-0.56
Neurogenic locus notch homolog protein 3	Q9UM47	NOTCH3	0.79
Xyloside xylosyltransferase 1	Q8NBI6	XXYLT1	0.79
Neogenin	Q92859	NEO1	0.78
Plexin-A1	Q9UIW2	PLXNA1	0.78
Epididymal-specific lipocalin-10	Q6JVE6	LCN10		0.83
Immunoglobulin superfamily containing leucine-rich repeat protein 2	Q6UXK2	ISLR2	0.78
Protein eva-1 homolog C	P58658	EVA1C	0.78
40S ribosomal protein S10	P46783	RPS10		0.81
Tumor necrosis factor receptor superfamily member 21	O75509	TNFRSF21	0.78
Glutamate carboxypeptidase 2	Q04609	FOLH1		0.8
Interleukin-27 receptor subunit alpha	Q6UWB1	IL27RA	0.78
Bone morphogenetic protein 5	P22003	BMP5	0.78
High affinity immunoglobulin epsilon receptor subunit alpha	P12319	FCER1A		0.8
Latrophilin-3	Q9HAR2	ADGRL3	0.77
Protein CASC4	Q6P4E1	GOLM2	0.77
Betacellulin	P35070	BTC	0.77
Meteorin-like protein	Q641Q3	METRNL	0.77
Cytochrome c oxidase subunit 4 isoform 2, mitochondrial	Q96KJ9	COX4I2		0.46
Limbic system-associated membrane protein	Q13449	LSAMP	0.77
Neural cell adhesion molecule 1	P13591	NCAM1	0.77
Pappalysin-1	Q13219	PAPPA			0.88
Early placenta insulin-like peptide	Q14641	INSL4			0.86
Trefoil factor 2	Q03403	TFF2	0.77
P-selectin glycoprotein ligand 1	Q14242	SELPLG	0.77
Pregnancy-specific beta-1-glycoprotein 5	Q15238	PSG5			0.85
CD97 antigen	P48960	ADGRE5	0.77
Microfibrillar-associated protein 5	Q13361	MFAP5	0.77
Bone morphogenetic protein 4	P12644	BMP4	0.76
Neuropilin-2	O60462	NRP2	0.76
Amiloride-sensitive amine oxidase [copper-containing]	P19801	AOC1			0.85
Pregnancy-specific beta-1-glycoprotein 1	P11464	PSG1			0.84
Spondin-1	Q9HCB6	SPON1	0.76
Serpin B13	Q9UIV8	SERPINB13	0.76
Sodium/potassium-transporting ATPase subunit beta-2	P14415	ATP1B2	0.76
Glycoprotein hormones alpha chain	P01215	CGA			0.82
Laminin-2	P24043|P07942|P11047	LAMA2|LAMB1|LAMC1	0.76
TOMM20-like protein 1	Q6UXN7	TOMM20L		0.8
Tyrosine-protein kinase ZAP-70	P43403	ZAP70		0.8
Chymotrypsin-like elastase family member 1	Q9UNI1	CELA1	0.76
Guanine nucleotide-binding protein G(I)/G(S)/G(O) subunit gamma-11	P61952	GNG11		0.48
Early endosome antigen 1	Q15075	EEA1	-0.42	0.41
Periostin	Q15063	POSTN	0.76
Chloride intracellular channel protein 5	Q9NZA1	CLIC5	0.76
Contactin-4	Q8IWV2	CNTN4	0.76
Chorionic somatomammotropin hormone	P0DML2|P0DML3	CSH1|CSH2			0.81
Glutaminyl-peptide cyclotransferase-like protein	Q9NXS2	QPCTL	0.76
Lymphocyte activation gene 3 protein	P18627	LAG3	0.75
Ras-related protein Rab-17	Q9H0T7	RAB17		0.79
Ubiquitin-conjugating enzyme E2 R2	Q712K3	UBE2R2		0.79
Seizure 6-like protein	Q9BYH1	SEZ6L	0.75
Neurotrimin	Q9P121	NTM	0.75
Periostin	Q15063	POSTN	0.75
T-cell surface glycoprotein CD5	P06127	CD5	0.75
Metalloproteinase inhibitor 2	P16035	TIMP2	0.75
Eotaxin	P51671	CCL11	0.75
Neuronal pentraxin receptor	O95502	NPTXR	0.74
Oral cancer-overexpressed protein 1	Q8WV07	LTO1		0.78
TOM1-like protein 2	Q6ZVM7	TOM1L2		0.78
Fc receptor-like protein 6	Q6DN72	FCRL6		0.44
Kallikrein-6	Q92876	KLK6		0.78
CD28	P10747	CD28	0.74
Galactosylceramide sulfotransferase	Q99999	GAL3ST1		0.77
Adhesion G protein-coupled receptor E2	Q9UHX3	ADGRE2	0.74
Very low-density lipoprotein receptor	P98155	VLDLR		0.76
Receptor-type tyrosine-protein kinase FLT3	P36888	FLT3		0.56
BMP and activin membrane-bound inhibitor homolog	Q13145	BAMBI		0.75
Neural cell adhesion molecule 1, 120 kDa isoform	P13591	NCAM1	0.74
Stromal cell-derived factor 1	P48061	CXCL12	0.74
Endothelin-3	P14138	EDN3		0.64
Ceruloplasmin	P00450	CP		0.74
Complement component C8	P07357|P07358|P07360	C8A|C8B|C8G		0.73
Bone morphogenetic protein 8B	P34820	BMP8B		0.73
DNA-directed RNA polymerases I and III subunit RPAC1	O15160	POLR1C		0.72
Myelin regulatory factor	Q9Y2G1	MYRF	-0.53
Zinc finger protein 174	Q15697	ZNF174			0.81
Cyclin-dependent kinase 5:Cyclin-dependent kinase 5 activator 1 complex	Q00535|Q15078	CDK5|CDK5R1		0.71
Matrilin-2	O00339	MATN2	0.74
EMILIN-3	Q9NT22	EMILIN3	0.74
Transforming growth factor-beta-induced protein ig-h3	Q15582	TGFBI	0.74
Testican-2	Q92563	SPOCK2	0.73
Left-right determination factor 2	O00292	LEFTY2	0.73
Protein sel-1 homolog 2	Q5TEA6	SEL1L2		0.69
Vascular adhesion protein-1	Q16853	AOC3	0.73
Contactin-1	Q12860	CNTN1	0.73
Regenerating islet-derived protein 4	Q9BYZ8	REG4	0.73
Neuronal pentraxin receptor	O95502	NPTXR	0.73
Cartilage intermediate layer protein 2	Q8IUL8	CILP2	0.73
Kallikrein-10	O43240	KLK10	0.73
Interleukin-34	Q6ZMJ4	IL34		0.69
Insulin-like growth factor-binding protein 7	Q16270	IGFBP7	0.73
Secreted frizzled-related protein 3	Q92765	FRZB		0.69
Cytotoxic and regulatory T-cell molecule	O95727	CRTAM	0.73
FRAS1-related extracellular matrix protein 1	Q5H8C1	FREM1	0.73
Fragile X mental retardation protein 1	Q06787	FMR1		0.69
Kallikrein-8	O60259	KLK8	0.73
Mitogen-activated protein kinase kinase kinase 11	Q16584	MAP3K11	0.72
Transforming growth factor beta receptor type 3	Q03167	TGFBR3	0.72
Collagen alpha-1(XV) chain	P39059	COL15A1	0.72
Myocyte-specific enhancer factor 2D	Q14814	MEF2D	-0.55
Kallikrein-13	Q9UKR3	KLK13	0.72
Secretogranin-3	Q8WXD2	SCG3	0.72
Roundabout homolog 2	Q9HCK4	ROBO2	0.72
Thrombospondin type-1 domain-containing protein 1	Q9NS62	THSD1	0.72
Acetylcholinesterase	P22303	ACHE	0.71
Coiled-coil domain-containing transmembrane protein C7orf53	Q8N8F7	LSMEM1	-0.51
Acyl-CoA-binding domain-containing protein 6	Q9BR61	ACBD6	0.71
Nectin-1, isoform gamma	Q15223	NECTIN1	0.71
Epidermal growth factor receptor kinase substrate 8-like protein 2	Q9H6S3	EPS8L2	0.71
Peptidyl-prolyl cis-trans isomerase G	Q13427	PPIG		0.68
Neuroligin-1	Q8N2Q7	NLGN1	0.71
Transmembrane glycoprotein NMB	Q14956	GPNMB	0.71
Renin	P00797	REN	0.71
Glycerol-3-phosphate dehydrogenase 1-like protein	Q8N335	GPD1L		0.67
Uromodulin	P07911	UMOD	0.71
Olfactomedin-like protein 3	Q9NRN5	OLFML3	0.71
Growth arrest-specific protein 6	Q14393	GAS6	0.71
SPARC-like protein 1	Q14515	SPARCL1	0.71
Klotho	Q9UEF7	KL	0.7
Alpha-1,3-mannosyltransferase ALG2	Q9H553	ALG2	0.7
Desmoglein-2	Q14126	DSG2	0.7
Protein kinase C-binding protein NELL2	Q99435	NELL2	0.7
T-cell surface glycoprotein CD8 alpha chain	P01732	CD8A	0.7
Low-density lipoprotein receptor-related protein 11	Q86VZ4	LRP11	0.69
Alpha-1,6-mannosylglycoprotein 6-beta-N-acetylglucosaminyltransferase A	Q09328	MGAT5	0.69
Anthrax toxin receptor 1	Q9H6X2	ANTXR1	0.69
Reticulocalbin-3	Q96D15	RCN3	0.69
Pregnancy-specific beta-1-glycoprotein 6	Q00889	PSG6			0.8
72 kDa type IV collagenase	P08253	MMP2	0.69
fibromodulin	Q06828	FMOD	0.69
Dickkopf-related protein 3	Q9UBP4	DKK3	0.69
MAM domain-containing glycosylphosphatidylinositol anchor protein 2	Q7Z553	MDGA2	0.69
Transmembrane protein 132B	Q14DG7	TMEM132B	0.69
Matrilin-3	O15232	MATN3	0.69
Beta-hexosaminidase subunit beta	P07686	HEXB			0.8
Insulin-like growth factor-binding protein 5	P24593	IGFBP5	0.68
Collagen alpha-1(XIII) chain	Q5TAT6	COL13A1	0.68
Asporin	Q9BXN1	ASPN	0.68
Plexin-D1	Q9Y4D7	PLXND1	0.68
ICOS ligand	O75144	ICOSLG	0.68
Cadherin-1	P12830	CDH1	0.68
Plexin domain-containing protein 2	Q6UX71	PLXDC2	0.68
Urokinase plasminogen activator surface receptor	Q03405	PLAUR	0.68
Semaphorin-6D	Q8NFY4	SEMA6D	0.67
G2/mitotic-specific cyclin-B2	O95067	CCNB2		0.67
Oxysterols receptor LXR-beta	P55055	NR1H2	-0.5
Collagen alpha-1(XXVIII) chain	Q2UY09	COL28A1	0.67
G-protein coupled receptor 26	Q8NDV2	GPR26	-0.53	0.43
Carbohydrate sulfotransferase 15	Q7LFX5	CHST15	0.67
Delta and Notch-like epidermal growth factor-related receptor	Q8NFT8	DNER	0.67
Tumor necrosis factor receptor superfamily member 19L	Q969Z4	RELT	0.67
DCC	P43146	DCC	0.67
Beta-defensin 132	Q7Z7B7	DEFB132		0.66
Protein zwilch homolog	Q9H900	ZWILCH		0.66
Serine/threonine-protein kinase PAK 3	O75914	PAK3		0.66
Interleukin-37	Q9NZH6	IL37		0.66
Protein RER1	O15258	RER1		0.66
Vascular cell adhesion protein 1	P19320	VCAM1	0.67
Complement C1q and tumor necrosis factor-related protein 9A	P0C862	C1QTNF9	-0.57	0.66
Regenerating islet-derived protein 3-alpha	Q06141	REG3A	0.67
Insulin-like growth factor-binding protein 6	P24592	IGFBP6	0.66
Uncharacterized protein C3orf18	Q9UK00	C3orf18	-0.51	0.65
Inactive tyrosine-protein kinase 7	Q13308	PTK7	0.66
Secreted frizzled-related protein 4	Q6FHJ7	SFRP4	0.66
Neuroligin-1	Q8N2Q7	NLGN1	0.66
Ciliary neurotrophic factor receptor subunit alpha	P26992	CNTFR	0.66
Myelin protein P0	P25189	MPZ	0.66
Intercellular adhesion molecule 5	Q9UMF0	ICAM5	0.66
Transmembrane and coiled-coil domains protein 3	Q9ULS5	TMCC3	-0.56	0.64
Neurogenic locus notch homolog protein 2	Q04721	NOTCH2	0.66
Complement component C1q receptor	Q9NPY3	CD93	0.66
Complement component C7	P10643	C7	0.66
C-type lectin domain family 4 member D	Q8WXI8	CLEC4D	-0.44
Lymphocyte antigen 75	O60449	LY75	0.66
Dynamin-1-like protein	O00429	DNM1L	0.43	0.61
Tenascin-X	P22105	TNXB	0.65
Protein FAM162B	Q5T6X4	FAM162B	-0.48
C-C motif chemokine 3-like 1	P16619	CCL3L1		0.61
Desmocollin-2	Q02487	DSC2	0.65
Growth/differentiation factor 15	Q99988	GDF15			0.79
Regulator of G-protein signaling 13	O14921	RGS13		0.61
WAP, Kazal, immunoglobulin, Kunitz and NTR domain-containing protein 2	Q8TEU8	WFIKKN2	0.65
Carbohydrate sulfotransferase 15	Q7LFX5	CHST15	0.65
Neuroblastoma suppressor of tumorigenicity 1	P41271	NBL1	0.65
Fibroblast growth factor receptor-like 1	Q8N441	FGFRL1	-0.53	0.6
Platelet endothelial aggregation receptor 1	Q5VY43	PEAR1	0.64
TraB domain-containing protein	Q9H4I3	TRABD	-0.54
C-type mannose receptor 2	Q9UBG0	MRC2	0.64
Ephrin type-A receptor 5	P54756	EPHA5	0.64
Pregnancy-specific beta-1-glycoprotein 2	P11465	PSG2			0.77
Indian hedgehog protein	Q14623	IHH	0.64
Reticulon-4 receptor-like 1	Q86UN2	RTN4RL1	0.64
Mitogen-activated protein kinase 6	Q16659	MAPK6	0.64
CCAAT/enhancer-binding protein beta	P17676	CEBPB		0.6
Retinitis pigmentosa 9 protein	Q8TA86	RP9	0.64
Carbonic anhydrase-related protein 10	Q9NS85	CA10	0.63
IgG receptor FcRn large subunit p51	P55899	FCGRT	0.63
Amyloid-like protein 1	P51693	APLP1	0.63
A disintegrin and metalloproteinase with thrombospondin motifs 13	Q76LX8	ADAMTS13	0.63
Cholinesterase	P06276	BCHE	0.63
PR domain zinc finger protein 1	O75626	PRDM1		0.6
Mannosyl-oligosaccharide 1,2-alpha-mannosidase IB	O60476	MAN1A2			0.75
Twisted gastrulation protein homolog 1	Q9GZX9	TWSG1	0.63
Phosphoenolpyruvate carboxykinase, cytosolic [GTP]	P35558	PCK1		0.59
Scavenger receptor class A member 5	Q6ZMJ2	SCARA5	0.62
Sex hormone-binding globulin	P04278	SHBG			0.75
DnaJ homolog subfamily B member 14	Q8TBM8	DNAJB14		0.59
U6 snRNA-associated Sm-like protein LSm4	Q9Y4Z0	LSM4		0.57
Gamma-glutamyltransferase 5	P36269	GGT5	0.62
Valine--tRNA ligase	P26640	VARS1		0.57
Thy-1 membrane glycoprotein	P04216	THY1	0.62
OCIA domain-containing protein 1	Q9NX40	OCIAD1		0.57
Neural cell adhesion molecule L1-like protein	O00533	CHL1	0.62
Growth factor receptor-bound protein 7	Q14451	GRB7		0.56
Heparan-sulfate 6-O-sulfotransferase 3	Q8IZP7	HS6ST3	0.62
Glucosidase 2 subunit beta	P14314	PRKCSH	0.61
Transmembrane glycoprotein NMB	Q14956	GPNMB	0.61
Transmembrane glycoprotein NMB	Q14956	GPNMB	0.61
Placenta growth factor	P49763	PGF			0.73
RGM domain family member B	Q6NW40	RGMB	0.61
Cadherin-11	P55287	CDH11	0.61
Amphoterin-induced protein 2	Q86SJ2	AMIGO2	0.61
Anthrax toxin receptor 2	P58335	ANTXR2	0.6
Collagen alpha-3(VI) chain	P12111	COL6A3	0.6
Interleukin-19	Q9UHD0	IL19	0.6
Netrin-G1	Q9Y2I2	NTNG1	0.6
Sodium channel subunit beta-4	Q8IWT1	SCN4B	-0.52
Trefoil factor 3	Q07654	TFF3			0.67
Serine protease inhibitor Kazal-type 9	Q5DT21	SPINK9	0.6
Transcription regulator protein BACH1	O14867	BACH1	-0.48	0.56
Short-chain specific acyl-CoA dehydrogenase, mitochondrial	P16219	ACADS		0.56
Myocilin	Q99972	MYOC	0.59
Tumor necrosis factor receptor superfamily member 17	Q02223	TNFRSF17	0.59
Gastric intrinsic factor	P27352	CBLIF	0.59
Semaphorin-4B	Q9NPR2	SEMA4B	0.59
Oligodendrocyte-myelin glycoprotein	P23515	OMG	0.59
Bone morphogenetic protein 7	P18075	BMP7	0.59
Collagen triple helix repeat-containing protein 1	Q96CG8	CTHRC1	0.59
Biglycan	P21810	BGN	0.59
Histone-lysine N-methyltransferase EHMT2	Q96KQ7	EHMT2	0.59
Bone morphogenetic protein 6	P22004	BMP6	0.58
Protein lin-7 homolog C	Q9NUP9	LIN7C		0.55
Peptidyl-prolyl cis-trans isomerase C	P45877	PPIC	0.58
HLA class II histocompatibility antigen gamma chain	P04233	CD74			0.65
Histone acetyltransferase type B catalytic subunit	O14929	HAT1	-0.48	0.55
NT-3 growth factor receptor	Q16288	NTRK3	0.58
Glutathione S-transferase A4	O15217	GSTA4		0.55
Variable charge X-linked protein 3	Q9NNX9	VCX3A		0.54
Collagen alpha-2(XI) chain	P13942	COL11A2	0.58
Cadherin-5	P33151	CDH5	0.58
Calcium/calmodulin-dependent protein kinase II inhibitor 2	Q96S95	CAMK2N2			0.64
Gremlin-2	Q9H772	GREM2	0.58
Netrin receptor UNC5C	O95185	UNC5C	0.58
Aminopeptidase B	Q9H4A4	RNPEP	0.58
Angiopoietin-1 receptor, soluble	Q02763	TEK	0.58
Keratin, type II cytoskeletal 1	P04264	KRT1	0.58
T-cell surface glycoprotein CD8 alpha chain	P01732	CD8A	0.58
Procollagen C-endopeptidase enhancer 2	Q9UKZ9	PCOLCE2	0.57
Dentin matrix protein 4	Q8IXL6	FAM20C	0.57
Ly6/PLAUR domain-containing protein 3	O95274	LYPD3			0.64
Corneodesmosin	Q15517	CDSN	0.57
Tenascin	P24821	TNC	0.57
PILR alpha-associated neural protein	Q8IYJ0	PIANP	0.57
Alpha-(1,3)-fucosyltransferase 5	Q11128	FUT5	0.57
Keratin-associated protein 2-4	Q9BYR9	KRTAP2-4	0.56
Trefoil factor 3	Q07654	TFF3			0.64
Pregnancy zone protein	P20742	PZP			0.62
Mesoderm development candidate 1	Q9H1K6	TLNRD1	0.56
Intercellular adhesion molecule 5	Q9UMF0	ICAM5	0.56
Alpha-1,6-mannosylglycoprotein 6-beta-N-acetylglucosaminyltransferase A	Q09328	MGAT5	0.55
Protein shisa-2 homolog	Q6UWI4	SHISA2	-0.62	0.54
Sterile alpha motif domain-containing protein 12	Q8N8I0	SAMD12		0.51
Mannan-binding lectin serine protease 1	P48740	MASP1	0.55
Repulsive guidance molecule A	Q96B86	RGMA	0.55
Angiotensinogen	P01019	AGT			0.6
Defensin-5	Q01523	DEFA5	0.55
Ectonucleotide pyrophosphatase/phosphodiesterase family member 3	O14638	ENPP3		0.53
Lymphocyte activation gene 3 protein	P18627	LAG3	0.55
Mitotic-spindle organizing protein 2A	Q6P582	MZT2A		0.53
Vitrin	Q6UXI7	VIT	0.55
Platelet-derived growth factor C	Q9NRA1	PDGFC			0.59
Coiled-coil domain-containing protein 80	Q76M96	CCDC80	0.55
Thyroxine-binding globulin	P05543	SERPINA7			0.58
Melanoma-derived growth regulatory protein	Q16674	MIA	0.55
Serine protease HTRA1	Q92743	HTRA1			0.57
Membrane-associated progesterone receptor component 2	O15173	PGRMC2			0.56
Coagulation factor XIII B chain	P05160	F13B	0.55
Fetuin-B	Q9UGM5	FETUB			0.56
Low-density lipoprotein receptor-related protein 4	O75096	LRP4	0.54
Thiosulfate sulfurtransferase	Q16762	TST	0.54
Hepatocyte growth factor receptor	P08581	MET	0.54
Spondin-1	Q9HCB6	SPON1	0.54
Protein SET	Q01105	SET	0.54
Semaphorin-3G	Q9NS98	SEMA3G	0.53
Cerebellin-2	Q8IUK8	CBLN2	0.53
Stromal cell-derived factor 1	P48061	CXCL12	0.52
Interleukin-1 Receptor accessory protein	Q9NPH3	IL1RAP	0.52
Cerebellin-4	Q9NTU7	CBLN4	0.52
Kin of IRRE-like protein 2	Q6UWL6	KIRREL2	0.52
Interleukin-6 receptor subunit alpha	P08887	IL6R	0.52
Thrombospondin-3	P49746	THBS3	0.51
Immunoglobulin superfamily DCC subclass member 4	Q8TDY8	IGDCC4	0.51
Contactin-associated protein-like 2	Q9UHC6	CNTNAP2	0.51
Tenascin	P24821	TNC	0.51
T-cell antigen CD7	P09564	CD7	0.5
Semaphorin-4A	Q9H3S1	SEMA4A	0.5
Tyrosine-protein kinase receptor Tie-1, soluble	P35590	TIE1	0.5
Chordin-like protein 1	Q9BU40	CHRDL1	0.5
Integrin a11b1	Q9UKX5|P05556	ITGA11|ITGB1	0.5
Brevican core protein	Q96GW7	BCAN	0.5
Peptidyl-glycine alpha-amidating monooxygenase	P19021	PAM	0.49
Tripartite motif-containing protein 54	Q9BYV2	TRIM54	-0.55
Pregnancy-specific beta-1-glycoprotein 4	Q00888	PSG4			0.56
Cell adhesion molecule-related/down-regulated by oncogenes	Q4KMG0	CDON	0.49
Collectin-12	Q5KU26	COLEC12	0.49
Ectonucleoside triphosphate diphosphohydrolase 5	O75356	ENTPD5	0.49
Secreted frizzled-related protein 4	Q6FHJ7	SFRP4	0.49
SLIT and NTRK-like protein 6	Q9H5Y7	SLITRK6	0.48
Dickkopf-related protein 4	Q9UBT3	DKK4	0.48
Interleukin-6 receptor subunit alpha	P08887	IL6R	0.47
Alpha-1,6-mannosyl-glycoprotein 2-beta-N-acetylglucosaminyltransferase	Q10469	MGAT2			0.55
Interleukin-6 receptor subunit alpha	P08887	IL6R	0.47
CD109 antigen	Q6YHK3	CD109	0.47
Collagen alpha-1(I) chain	P02452	COL1A1	0.47
Urokinase-type plasminogen activator	P00749	PLAU	0.47
Vitamin D-binding protein	P02774	GC			0.54
Cytochrome c	P99999	CYCS	0.47
Beta-mannosidase	O00462	MANBA	0.47
Versican core protein	P13611	VCAN	0.47
Hepatocyte nuclear factor 1-alpha	P20823	HNF1A			0.52
Complement C1q-like protein 2	Q7Z5L3	C1QL2	0.46
Contactin-6	Q9UQ52	CNTN6	0.46
BTB/POZ domain-containing adapter for CUL3-mediated RhoA degradation protein 1	Q8WZ19	KCTD13		0.53
Keratin, type I cytoskeletal 20	P35900	KRT20	0.46
Neurofascin	O94856	NFASC	0.46
Guanylate-binding protein 6	Q6ZN66	GBP6		0.53
MAM domain-containing glycosylphosphatidylinositol anchor protein 1	Q8NFP4	MDGA1	0.45
B-cell antigen receptor complex-associated protein alpha chain	P11912	CD79A	0.45
Heparan sulfate 2-O-sulfotransferase 1	Q7LGA3	HS2ST1	0.44
Oxytocin-neurophysin 1	P01178	OXT			0.47
Kininogen-1	P01042	KNG1			0.47
Calsyntenin-2	Q9H4D0	CLSTN2	0.43
Ectonucleotide pyrophosphatase/phosphodiesterase family member 5	Q9UJA9	ENPP5	0.43
WNT1-inducible-signaling pathway protein 2	O76076	CCN5			0.46
Beta-1,4-galactosyltransferase 2	O60909	B4GALT2	0.43
Granulocyte-macrophage colony-stimulating factor receptor subunit alpha	P15509	CSF2RA			0.45
Very Late Antigen-4	P13612|P05556	ITGA4|ITGB1	0.43
Leukocyte immunoglobulin-like receptor subfamily A member 4	P59901	LILRA4	0.43
Stromelysin-2	P09238	MMP10	0.43
Lymphokine-activated killer T-cell-originated protein kinase	Q96KB5	PBK		0.52
Dipeptidase 1	P16444	DPEP1	0.42
Hedgehog-interacting protein	Q96QV1	HHIP	0.42
Osteomodulin	Q99983	OMD	0.42
Alpha-1B-glycoprotein	P04217	A1BG			0.45
Coagulation factor IX	P00740	F9			0.43
Vascular endothelial growth factor A, isoform 121	P15692	VEGFA			0.42
Protein FAM171A2	A8MVW0	FAM171A2	-0.58
C-X-C motif chemokine 11	O14625	CXCL11	0.42
Neuropeptide W	Q8N729	NPW	0.41
Cathepsin B	P07858	CTSB	0.41
Insulin-like growth factor-binding protein 2	P18065	IGFBP2			0.42
Sperm antigen with calponin homology and coiled-coil domains 1	Q5M775	SPECC1	-0.5
Leucine-rich repeat-containing protein 15	Q8TF66	LRRC15	0.41
Complement receptor type 2	P20023	CR2	0.41
Complement C1q tumor necrosis factor-related protein 3	Q9BXJ4	C1QTNF3	0.41
Macrophage colony-stimulating factor 1	P09603	CSF1	0.41
Beta-klotho	Q86Z14	KLB	0.41
G antigen 2A	Q6NT46	GAGE2A			0.42
Tumor necrosis factor receptor superfamily member 13C	Q96RJ3	TNFRSF13C	-0.4
LIM domain only protein 3	Q8TAP4	LMO3		0.52
Origin recognition complex subunit 6	Q9Y5N6	ORC6	-0.41
Eyes absent homolog 2	O00167	EYA2	-0.41
Dysbindin domain-containing protein 2	Q9BQY9	DBNDD2	-0.42
Protein Wnt-5a	P41221	WNT5A			0.41
Stromal interaction molecule 1	Q13586	STIM1		0.65
Ribosomal protein S6 kinase alpha-1	Q15418	RPS6KA1	-0.55
A-kinase anchor protein 7 isoforms alpha and beta	O43687	AKAP7	-0.55	0.5
PH and SEC7 domain-containing protein 1	A5PKW4	PSD		0.49
E3 ubiquitin-protein ligase RNF8	O76064	RNF8	-0.48
Cytochrome P450 3A4	P08684	CYP3A4	-0.43
Embryonal Fyn-associated substrate	O43281	EFS	-0.44
Retinol-binding protein 1	P09455	RBP1	-0.45
Nucleobindin-2	P80303	NUCB2	-0.45
Putative KHDC1-like protein	Q5JSQ8	KHDC1L		0.67
ADP-ribosylation factor-like protein 1	P40616	ARL1	-0.47
Leucine-rich repeat-containing protein 74A	Q0VAA2	LRRC74A	-0.47
Guanine nucleotide-binding protein G(s) subunit alpha isoforms	Q5JWF2|P63092	GNAS|GNAS	-0.48
Interleukin-17 receptor E	Q8NFR9	IL17RE		0.47
Cadherin-15	P55291	CDH15	-0.72
Sulfotransferase family cytosolic 2B member 1	O00204	SULT2B1		0.47
Triggering receptor expressed on myeloid cells 2	Q9NZC2	TREM2	-0.42
Calpain-13	Q6MZZ7	CAPN13			0.41
Cytidine deaminase	P32320	CDA	-0.49
OTU domain-containing protein 5	Q96G74	OTUD5		0.46
Rho guanine nucleotide exchange factor 7	Q14155	ARHGEF7		0.46
Hepatitis A virus cellular receptor 2	Q8TDQ0	HAVCR2	0.46		0.41
Alpha-N-acetylgalactosaminide alpha-2,6-sialyltransferase 2	Q9UJ37	ST6GALNAC2		0.71
Dihydropyrimidinase-related protein 4	O14531	DPYSL4		0.45
Dedicator of cytokinesis protein 2	Q92608	DOCK2	-0.49
Endothelin-converting enzyme 1	P42892	ECE1	-0.5	0.44
Ubiquitin-conjugating enzyme E2 D2	P62837	UBE2D2	-0.49
Zona pellucida sperm-binding protein 4	Q12836	ZP4	-0.49
Fatty acid-binding protein, heart	P05413	FABP3		0.45
Fibrinogen-like protein 1	Q08830	FGL1			0.4
Serine/threonine-protein phosphatase 4 catalytic subunit	P60510	PPP4C	-0.51
Proteasome subunit alpha type-1	P25786	PSMA1	-0.51
Oxidized Protein deglycase DJ-1	Q99497	PARK7	-0.51	0.44
Myocardial zonula adherens protein	P0CAP1	MYZAP		0.4
[Protein ADP-ribosylarginine] hydrolase	P54922	ADPRH	-0.7
Cholinesterase	P06276	BCHE			-0.42
Biogenesis of lysosome-related organelles complex 1 subunit 3	Q6QNY0	BLOC1S3	-0.51
Resistin-like beta	Q9BQ08	RETNLB		0.45
Tetranectin	P05452	CLEC3B			-0.44
Growth/differentiation factor 11/8	O95390|O14793	GDF11|MSTN			-0.47
EKC/KEOPS complex subunit TPRKB	Q9Y3C4	TPRKB	-0.52
Adenylate kinase 4, mitochondrial	P27144	AK4		0.44
EH domain-containing protein 4	Q9H223	EHD4	-0.8
Leucine-rich repeat transmembrane protein FLRT1	Q9NZU1	FLRT1		0.43
ADP-ribosylation factor-like protein 5B	Q96KC2	ARL5B	-0.53
Ectonucleoside triphosphate diphosphohydrolase 6	O75354	ENTPD6	-0.53
Phosphatidylinositol transfer protein beta isoform	P48739	PITPNB	-0.53	0.53
TBC1 domain family member 24	Q9ULP9	TBC1D24	-0.56	0.41
Chondroadherin	O15335	CHAD	0.44		-0.49
CREB-binding protein	Q92793	CREBBP	-0.54
Steroidogenic acute regulatory protein, mitochondrial	P49675	STAR	-0.55
Protein BTG2	P78543	BTG2		0.51
SAM pointed domain-containing Ets transcription factor	O95238	SPDEF	-0.47	0.42
Zona pellucida-binding protein 1	Q9BS86	ZPBP	-0.53
ADP-dependent glucokinase	Q9BRR6	ADPGK	0.55		-0.5
Cleavage stimulation factor 50 kDa subunit	Q05048	CSTF1		0.66
Sorting nexin-17	Q15036	SNX17	-0.55
RNA-binding Raly-like protein	Q86SE5	RALYL		0.53
Microfibrillar-associated protein 2	P55001	MFAP2			0.56
Glutamate dehydrogenase 2, mitochondrial	P49448	GLUD2	-0.42	0.42
Neutrophil defensin 1	P59665	DEFA1	-0.57
Thiopurine S-methyltransferase	P51580	TPMT	-0.59
Regulator of G-protein signaling 4	P49798	RGS4	-0.6
Guanine nucleotide-binding protein G(q) subunit alpha	P50148	GNAQ	-0.61
PolyUbiquitin K63-linked	P0CG48	UBC	-0.62
Fibroblast growth factor receptor 1	P11362	FGFR1			-0.53
Aldehyde dehydrogenase X, mitochondrial	P30837	ALDH1B1		0.41
Kinesin-like protein KIF3A	Q9Y496	KIF3A	-0.42	0.41
Prostate-associated microseminoprotein	Q1L6U9	MSMP			-0.53
TOM1-like protein 1	O75674	TOM1L1	-0.63
Protein RIC-3	Q7Z5B4	RIC3	-0.63
ADP-ribosylation factor GTPase-activating protein 1	Q8N6T3	ARFGAP1	-0.64
Alanyl-tRNA editing protein Aarsd1	Q9BTE6	AARSD1		0.41
Dermokine	Q6E0U4	DMKN	-0.65
Protein FAM210A	Q96ND0	FAM210A	-0.7
Profilin-2	P35080	PFN2	-0.71
Apolipoprotein D	P05090	APOD	-0.72
Dihydrofolate reductase	P00374	DHFR	-0.72
Insulin-like growth factor-binding protein 4	P22692	IGFBP4			-0.72
Protein BRICK1	Q8WUW1	BRK1	-0.72
Procollagen galactosyltransferase 1	Q8NBJ5	COLGALT1	-0.73
Enhancer of mRNA-decapping protein 4	Q6P2E9	EDC4	-0.74
RING finger protein 122	Q9H9V4	RNF122	-0.74
Sorting nexin-3	O60493	SNX3	-0.76
Acid sphingomyelinase-like phosphodiesterase 3a	Q92484	SMPDL3A	-0.76
Ubiquitin thioesterase otulin	Q96BN8	OTULIN	-0.77
SH2 domain-containing protein 3C	Q8N5H7	SH2D3C	-0.77
ADP-ribosylation factor-like protein 15	Q9NXU5	ARL15	-0.79
Protein-tyrosine kinase 2-beta	Q14289	PTK2B	-0.79
Serine/threonine-protein kinase N1	Q16512	PKN1	-0.79
Deformed epidermal autoregulatory factor 1 homolog	O75398	DEAF1	-0.83
Kinetochore protein NDC80 homolog	O14777	NDC80	-0.84
Selenoprotein S	Q9BQE4	SELENOS	-0.85
1 We conducted principal component analysis of 879 proteins that were significantly associated with C-reactive protein at a false discovery rate of <0.05. The first principal component explained 24.4% of the variance. The second, third, and fourth principal components explained 8.9%, 5.4%, and 2.7% of the variance, respectively. To improve interpretability of principal components, we limited prot…
PC, principal components
